# Supplementary material for: Mapping the global prevalence and socioecological drivers of child sexual abuse: a systematic review and synthesis
Source: BMJ Paediatr Open. 2026 Apr 3;10(1):e004423. doi: 10.1136/bmjpo-2025-004423 (PMC13052705; doi:10.1136/bmjpo-2025-004423)
Supplement: online supplemental file 4 [file bmjpo-10-1-s004.xlsx]

## Sheet: All Studies (383)
Study ID (author date)	Study date	Country	Background laws	world bank region	Description of population	Study instrument (Tool)	Sample size	Prevalence	Barriers of child sexual abuse	Facilitators of child sexual abuse	Comments	Study Type
Abbas Saleem Sayed/2020	2019	Pakistan	Not Reported	South Asia	Students aged 18 to 24 years, enrolled in the BS program in Social and Behavioral Sciences at the University of the Punjab, Lahore. Among the respondents, 53% are from big cities, 30% from towns or small cities, 15% from small villages, and 3% from other areas. The majority live with their mothers (85%) and fathers (78%) in various family settings, including extended, joint, and nuclear families.	International Society for the Prevention of Child Abuse and Neglect Child Abuse Screening Tools Retrospective version (ICAST-R)	274	The overall prevalence of child abuse among the respondents is 81%. Specifically, physical abuse has a prevalence of 57%, emotional abuse is at 53%, neglect is 40%, and sexual abuse is reported at 41%. Male respondents reported a higher rate of abuse (85%) compared to female respondents (77%).	This article identifies several barriers to addressing child sexual abuse, including strong societal taboos surrounding discussions of sex and sexuality, which hinder education on abuse prevention. Additionally, a lack of effective parenting practices and non-conducive environments contribute to children's vulnerability. Institutional challenges, such as poor coordination among agencies, procedur…	Facilitators of child sexual abuse identified in this article include a lack of supervision, as children often play outside unsupervised, increasing their exposure to potential perpetrators. The article also notes that trust in peers, teachers, and neighbors can lead to higher rates of abuse, as children may not recognize threats from familiar individuals. Furthermore, ineffective parenting patte…	The Article highlights that peers and friends are the most frequently reported perpetrators of child sexual abuse, which underscores the need for increased supervision and awareness among children. It also points out the societal tendency to devalue female children, leading to emotional abuse and feelings of worthlessness among girls. Additionally, the study reveals a concerning prevalence of sex…	Primary
Abbes Wafa/2024	January 1 to July 30, 2021	Tunisia.	The laws include Tunisia's Child Protection Code, which establishes measures for the protection of children from abuse and exploitation, and the Penal Code, which addresses sexual offenses against minors.	Middle East & North Africa	The population consisted of 133 psychiatric outpatients with a mean age of 45.02±11.8 years, predominantly female (sex ratio M:F = 1:5). Most participants were single (51.9%), had primary education (56.4%), and were economically classified as low (53.4%). The sample included individuals with various psychiatric disorders, with a significant portion having a history of childhood sexual abuse (Chil…	The study utilized the Suicidal Behaviors Questionnaire-Revised (SBQ-R) to assess suicide ideation and attempts, and the Childhood Trauma Questionnaire-Short Form (CTQ-SF) to measure childhood trauma severity. The SBQ-R consists of four items focusing on lifetime suicide ideation, frequency of ideation in the past year, threat of attempts, and future risk, while the CTQ-SF includes 28 items acros…	133 eligible psychiatric outpatients participated in the study.	0.098	stigma and shame associated with victimization, which may prevent survivors from disclosing their experiences. Additionally, a lack of awareness and understanding of Child Sexual Abuse among the public and professionals can hinder effective identification and intervention. Cultural factors, such as societal norms and beliefs about family privacy, can also contribute to underreporting and inadequa…	Facilitators of childhood sexual abuse (Child Sexual Abuse) include power imbalances between the perpetrator and the victim, such as those found in familial or caregiver relationships. Additionally, environments that lack supervision or protective measures, such as inadequate child protection policies, can increase vulnerability.	Interesting findings from the study include the lack of significant association between childhood sexual abuse (Child Sexual Abuse) history and gender, which contrasts with similar studies conducted in the UK. Additionally, patients with a history of Child Sexual Abuse were found to have a higher criminal history, suggesting a potential link between Child Sexual Abuse and later criminal behavior.	Primary
Abdul Kadir Bayah Nor/2013	January 2010 and April 2012.	Malaysia	The background laws relevant to The study include the Child Protection Act 2001 of Malaysia, which addresses child sexual abuse, violence, and trauma. Additionally, ethical standards set forth by the Malaysian Counselling Association and the Malaysian National Association of Social Workers are also pertinent	East Asia & Pacific	The population in The study consisted of 319 undergraduate students from the Faculty of Social Sciences and Humanities at university Kebangsaan Malaysia, with 245 female and 74 male participants. The ethnic composition was predominantly Malay (86.9%), followed by Chinese (9.8%), Indian (2%), and others (1.2%). More than half of the participants reported having more than five siblings, with 58% of…	Childhood Experiences of Care and Abuse Questionnaire (CECA-Q) to assess childhood physical and sexual abuse, and the General Health Questionnaire-30 (GHQ-30) to evaluate depressive symptoms	The required sample size for the study was calculated to be 317 participants based on depression prevalence rates, with a final sample of 319 undergraduate students surveyed. For detecting differences between childhood physical and sexual abuse, a sample size of 44 was determined necessary. Ultimately, 245 female participants were included in the analysis after excluding male participants.	The study found a prevalence rate of 26% for childhood physical abuse among female university students, with 63 participants reporting such experiences. For childhood sexual abuse, The prevalence rate was significantly lower at 5%, with 12 participants indicating they had experienced sexual abuse before the age of 18. Additionally, 3% of female participants reported being subjected to unwanted se…	Lack of awareness and understanding of the issue among caregivers and the community, leading to underreporting and stigma. Additionally, the absence of uniform definitions and guidelines for identifying and studying abuse complicates effective intervention. Fear of repercussions, shame, and the potential for familial disruption also deter victims from disclosing their experiences.	Power imbalances between adults and children, where authority figures exploit their position to manipulate or coerce victims. Cultural norms that stigmatize discussing sexual abuse can create an environment of silence, allowing abuse to persist unchecked. Additionally, inadequate training and resources for caregivers and professionals in recognizing and responding to signs of abuse further enable…	Interesting findings from the study include that childhood physical abuse by the mother was identified as a significant risk factor for depression among female university students. the study also revealed that higher scores on antipathy from parents were significantly correlated with increased depression scores, while neglect did not show a correlation. Furthermore, the research highlighted that …	Primary
Abera Legesse/2021	March 1 to March 23, 2021.	Ethiopia	The Ethiopian Constitution, which guarantees the right to health, and the Proclamation on the Rights of Persons with Disabilities, which aims to protect the rights of individuals with disabilities. These laws provide a framework for health services and the protection of vulnerable populations in Ethiopia.	Eastern & Southern Africa	The study population consisted of high school female students attending their education in the academic year 2020/2021 in Dire Dawa Administration, Ethiopia. A total of 785 participants completed the questionnaire, with a mean age of 16.0 years, predominantly from grades 9 and 10, and 67% residing in urban areas. The majority identified as Muslim (40%) and Oromo (42.5%) in ethnicity, with a respo…	The study instrument was a pre-tested structured and self-administered questionnaire, partly adapted from the "Childhood Experience of Care and Abuse Questionnaire (CECA.Q)." The questionnaire was translated into local languages and back-translated into English to ensure consistency, and it underwent pre-testing with 5% of the target population before the actual data collection	794 females	The prevalence of female students reporting at least one form of sexual abuse in their lifetime was 48.9%. Additionally, approximately 19% of the respondents reported experiencing rape. These findings indicate a significant level of sexual abuse among the study population.	Fear of stigma, lack of awareness about reporting mechanisms, and insufficient parental discussions on sexual and reproductive health. Additionally, social taboos and cultural norms may discourage victims from speaking out or seeking help. Factors such as substance abuse and peer pressure also contribute to the vulnerability of children to sexual abuse.	The absence of parental supervision and support, which increases vulnerability among children. Alcohol consumption among peers and within families has been identified as a significant risk factor, as it impairs decision-making and increases the likelihood of abuse. Furthermore, societal norms that normalize or trivialize sexual violence can create an environment where abuse is more likely to occu…	Interesting findings from the study include that almost half (48.9%) of high school female students experienced at least one form of sexual abuse in their lifetime, with 19% reporting rape. the study also revealed that rural residence significantly increased the likelihood of experiencing sexual abuse, with rural students being 3.2 times more likely to be affected compared to their urban counterp…	Primary
Aboul-Hagag Khaled El-Sayed/2012	Not available	Egypt	Does not provide specific details about background laws related to child sexual abuse in Egypt or other countries. However, it emphasizes that child sexual abuse is a violation of basic human rights and is a critical issue on the international human rights agenda.	Middle East & North Africa	The population in the study consisted of 450 undergraduate college students at Sohag University, with 217 (48.2%) males and 233 (51.8%) females. Participants were aged above 18 years.	Finkelhor’s (1979) questionnaire for measuring sexual abuse, which presented twelve different acts of sexual abuse to the participants. This instrument was designed to assess experiences of sexual abuse, including details about the age at first sexual assault, perpetrators, and associated factors.	450 undergrad college students.	The overall prevalence rate for child sexual abuse (Child Sexual Abuse) in the study was 29.8%, with higher rates for females (37.8%) compared to males (21.2%). the study found that The prevalence was higher in rural areas than in urban areas.	societal stigma, lack of awareness, and cultural norms that discourage reporting. Victims often face fear of disbelief, shame, and potential repercussions from family or community, which can prevent them from disclosing abuse. Additionally, inadequate legal frameworks and support systems may hinder effective intervention and protection for victims.	the presence of trust and dependency between the child and the perpetrator, often seen in familial or close relationships. Additionally, societal norms that normalize or trivialize sexual behavior towards children can create an environment where abuse is more likely to occur. Lack of education and awareness about consent and personal boundaries also contribute to The prevalence of child sexual ab…	the study highlighted that the most common types of sexual activities reported were non-penetrative acts, such as kissing and fondling. Furthermore, the research indicated significant differences in Child Sexual Abuse prevalence between urban and rural areas, with rural areas showing higher rates.	Primary
Ackard Diann. M/2002	1998	United States of America	Laws related to child abuse and neglect typically include mandatory reporting laws, which require certain professionals to report suspected abuse or neglect to authorities. Child protective services laws establish procedures for investigating reports of abuse and neglect, and laws often define the legal definitions of abuse and neglect, including physical, emotional, and sexual abuse. Additionall…	North America	The population in the study consists of adolescents from midwestern U.S. schools, predominantly White (approximately 90% of participants), with a significant representation of various racial and ethnic groups, including American Indian, African American, Mexican American, Puerto Rican, and Asian American. The sample includes both boys and girls, with a majority in the 9th grade.	The study tool used was a self-report survey that included multiple-choice and Likert-scale questions to assess various constructs such as date violence, disordered eating behaviors, self-esteem, and emotional well-being. Specific items were adapted from established scales, including the Rosenberg Self-Esteem Scale, to measure psychological health indicators. The survey was designed for anonymity…	81,247 students from 9th and 12th grade	In this study, The prevalence of date violence among adolescents was reported as follows: 7% for physical violence only, 3% for date rape only, and 39% for those experiencing both date violence and rape. Additionally, 48.1% of girls and 34.8% of boys who reported date violence also experienced other forms of abuse perpetrated by an adult.	lack of awareness and understanding of the issue among parents, educators, and healthcare providers, which can lead to underreporting and inadequate responses. Stigma and fear of not being believed can prevent victims from disclosing their experiences, while confidentiality concerns may hinder open discussions about abuse. Additionally, insufficient training for professionals on recognizing and r…	Facilitators of child sexual abuse include factors that create environments where abuse can occur, such as power imbalances, lack of supervision, and inadequate reporting mechanisms. Cultural norms that normalize or minimize abusive behaviors can also contribute to The prevalence of abuse. Additionally, the absence of effective child protection policies and support systems can enable perpetrators…	the study found that adolescents who experienced both date violence and date rape were significantly more likely to engage in disordered eating behaviors and report lower self-esteem and emotional well-being, as well as higher rates of suicidal thoughts and attempts. Gender differences were noted, with girls reporting higher rates of binge-eating and suicidal thoughts compared to boys. Additional…	Primary
Ackard Diann. M/2008	data from the 1998 Minnesota Student Survey.	USA	no specific laws	North America	The study population consisted of 81,247 students in 9th and 12th grades from Minnesota public schools, including 24,795 girls and 24,253 boys in 9th grade, and 16,151 girls and 16,048 boys in 12th grade. The majority of participants (89.9%) identified as White, with smaller percentages of Asian American, American Indian, Black/African American, Mexican American, and Puerto Rican students. The sa…	The study tools included self-report questionnaires that assessed various factors such as sexual abuse, disordered eating behaviors, self-esteem, emotional well-being, and suicidal thoughts. Key instruments were adapted from established scales like the Rosenberg Self-Esteem Scale and included specific questions on binge-eating and weight control behaviors.	81247	In this study, The prevalence of sexual abuse was reported as 14.7% for girls and 6.2% for boys before graduating from high school. Among 9th graders, approximately 14.1% of girls and 6.2% of boys had experienced some form of sexual abuse. Additionally, 3.8% of girls and 2.3% of boys reported experiencing multiple forms of sexual abuse.	lack of awareness and understanding of the issue among both adults and adolescents, which can hinder effective communication and intervention. Additionally, stigma and fear of not being believed may prevent victims from disclosing their experiences. There is also a need for trained professionals to support victims, as well as resources and forums for open discussions about appropriate sexual inte…	Facilitators of child sexual abuse include environments where there is a lack of supervision and protective measures for children, making them more vulnerable. Additionally, societal norms that minimize or normalize abusive behaviors can contribute to The prevalence of abuse.	the study reveals alarming prevalence rates of sexual abuse, with nearly one in seven girls and one in seventeen boys affected before high school graduation. It highlights the significant negative impact of sexual abuse on mental health, including increased rates of disordered eating, lower self-esteem, and higher suicidal thoughts among victims. Furthermore, the findings underscore the importanc…	Primary
Aded.N.L.D.O/2006	not mentioned				not available	The study tools utilized in the research likely included online databases such as Medline-PubMed and Scielo for literature review. Textbooks and periodicals from university libraries were also important tools for gathering relevant information. Furthermore, various websites and restricted circulation publications provided additional data on child abuse and its implications.	Not mentioned	not mentioned specifically	lack of awareness and understanding of the issue among families and communities, leading to stigma and silence around the topic. Victims often fear not being taken seriously, shame, or potential repercussions for disclosing abuse, which hinders their willingness to seek help. Additionally, inadequate access to support services and a distrust of adults or professionals can further complicate the d…	family dysfunction, lack of supervision, and societal norms that tolerate or minimize abuse. Additionally, the presence of substance abuse within the family and the relationship dynamics between the child and the perpetrator can create environments where abuse is more likely to occur. Other facilitators may include inadequate legal protections and societal stigma that prevent victims from disclos…	An interesting finding from the research is that adolescents who experienced sexual abuse often face significant barriers to disclosure, including fears of not being believed and concerns about the repercussions of reporting. Additionally, studies have shown that gender differences exist in the impact of sexual abuse on suicidality among adolescents, highlighting the need for tailored interventio…	Review
Afifi.Z.E.M/2003	1998	Egypt	Not Reported	Middle East & North Africa	adolescents aged 12 to 18 years from preparatory and secondary schools.	pre-coded questionnaire prepared in Arabic, which included questions on various types of abuse, personal data about the children and their parents, and factors associated with child abuse. Additionally, physical examinations were conducted .	555 adolescents	The overall prevalence of child abuse among the studied adolescents was 36.6%. Emotional abuse was the most prevalent at 12.3%, followed by physical abuse at 7.6% and sexual abuse at 7%. Additionally, 9.7% of the adolescents experienced combined forms of abuse.	Barriers to addressing child sexual abuse include a lack of awareness and education among professionals, such as teachers and social workers, regarding the signs and implications of abuse. Cultural factors, such as stigma and fear of disclosure, may prevent victims from reporting abuse. Additionally, inadequate support systems and resources for affected children and families hinder effective inte…	Facilitators of child sexual abuse include factors such as the presence of vulnerable children, such as those with disabilities or learning difficulties, who may be more easily targeted. Parental characteristics, such as illness or low supervision, can also create an environment where abuse is more likely to occur. Furthermore, societal norms that minimize the seriousness of abuse or discourage r…	Some interesting findings from the study include that over 50% of children felt accepted and loved by their families, despite The prevalence of abuse. Additionally, the study found that hyperactive, disabled, and wasted children were significant predictors of sexual abuse. Furthermore, maternal disinterest and low education levels were strongly associated with higher rates of physical abuse.	Primary
Agbaje. O.S/2021	May to July 2018	Nigeria	The article specifically mentions the Child Rights Act in Nigeria as a key law related to the prevention of adverse childhood experiences (ACEs)	Western & Central Africa	student population from tertiary institution from various academic background, mean age of 20.76 yrs.	the Adverse Childhood Experiences International Questionnaire (ACE-IQ) and the Ten-item Kessler Psychological Distress Scale (K10). The ACE-IQ i	330 participants	The prevalence of child sexual abuse in the study was reported to be approximately 85%.	several barriers to addressing child sexual abuse, including a lack of awareness and education about sexual abuse among both victims and professionals. Additionally, ineffective implementation of child protection laws, such as the Child’s Rights Act in Nigeria, contributes to the neglect of children's rights. Cultural stigmas and societal attitudes towards discussing sexual abuse further hinder p…	household dysfunction and socioeconomic factors that increase vulnerability. Additionally, the lack of comprehensive sexuality education and awareness programs contributes to The prevalence of abuse	The article presents several interesting findings, including that female students reported higher levels of psychological distress compared to male counterparts, likely due to greater exposure to adverse childhood experiences (ACEs). It also found a positive correlation between the number of ACEs and psychological distress, indicating that higher ACE counts are associated with negative health out…	Primary
Aguilar Andrea/2008	2001-2003	Columbia	Not Reported	Latin America & Caribbean	The study population consisted of adolescents aged 10 to 19 years	A database was created from two main sources: a manual user attention database from the forensic social work office and semi-structured interviews conducted by social work professionals. An initial database was also designed in Excel to organize the information collected.	250 cases	The prevalence of sexual violence in the study was found to be 77.5% among the reported cases, with the highest prevalence in females. Specifically, the age group of 10 to 14 years had a prevalence of 80.3%.	the use of coercion, such as threats or manipulation, which can prevent victims from recognizing or disclosing the abuse. Additionally, socioeconomic disadvantages and the presence of known aggressors contribute to underreporting, as victims may feel trapped or lack support. the study also highlights that adolescents with intellectual disabilities are at a higher risk, further complicating their …	the presence of known aggressors, such as family members or acquaintances, which can create an environment of trust that is exploited. Additionally, socioeconomic disadvantages in certain communities may lead to a lack of resources and support systems for victims, making it easier for abuse to occur. the study also notes that the absence of effective intervention and prevention programs in school…	Interesting findings from the study include that 77.5% of the reported sexual abuse cases involved female victims, with the highest prevalence among those aged 10 to 14 years. Notably, 46% of victims were engaged in family-related activities at the time of the abuse, and 99.1% of the aggressors were male, predominantly over 30 years old. Additionally, 38% of cases reported a history of family vio…	Primary
Agyapong/2017	January 1, 2014, and December 31, 2014.	Canada	Not Reported	North America	The study population comprised psychiatric outpatients, aged between 15 to 96 years. Participants were from diverse backgrounds. The sample represented a multicultural demographic, providing a fair representation of psychiatric outpatient samples across Canada.	The study utilized a data assessment tool designed by a multidisciplinary psychiatric team to capture relevant demographic and clinical characteristics of patients. This tool included information on age, sex, highest educational attainment, relationship status, employment status, accommodation type, forensic history, psychiatric service contact, self-harm history, family mental illness history, a…	677 psychiatric outpatients.	The prevalence rate of child sexual abuse (Child Sexual Abuse) among the psychiatric outpatient sample was found to be 20.7%. Specifically, 10.7% of males and 26.9% of females reported a history of Child Sexual Abuse.	societal stigma and shame, which often prevent victims from disclosing their experiences. Additionally, a lack of awareness and education about Child Sexual Abuse among parents, caregivers, and professionals can hinder effective prevention and intervention efforts. Fear of not being believed or facing repercussions also contributes to underreporting and inadequate support for victims.	The article does not explicitly mention facilitators of child sexual abuse (Child Sexual Abuse). However, it implies that factors such as a lack of education and awareness about Child Sexual Abuse, inadequate mental health support, and societal stigma may create an environment where abuse can occur more easily. Additionally, the presence of family histories of mental illness and substance abuse m…	one in five psychiatric outpatients reported experiencing child sexual abuse (Child Sexual Abuse), which is twice the rate found in the general Canadian population. the study also revealed that patients with at most a high school education were about two times more likely to report Child Sexual Abuse than those with higher educational attainment. Furthermore, there was a significant association b…	Primary
Ajdukovic Marina/2013	2011	Croatia	Not Reported	Europe & Central Asia	The study population consisted of fifth-grade pupils, seventh-grade pupils, and second-grade pupils from 40 primary schools and 29 secondary schools across Croatia. The sample was nationally representative and stratified by age, including children aged 11, 13, and 16 years.	ISPCAN Child Abuse Screening Tool Children’s Version (ICAST-C), which was modified for the research. The questionnaire included two parts: one assessing the frequency of physical and psychological violence by family members, and the other focusing on experiences of abuse, with different versions for children aged 11 and older.	3,644 children	The overall prevalence of child sexual abuse (Child Sexual Abuse) in the study was reported as 12%. The prevalence was significantly higher among girls (18%) compared to boys (7.6%).	societal stigma and shame, which often prevent victims from reporting their experiences. Additionally, a lack of awareness and education about child sexual abuse among parents, educators, and children themselves can hinder prevention and intervention efforts. Fear of not being believed or facing repercussions can also deter victims from seeking help.	Facilitators of child sexual abuse include power imbalances, where perpetrators exploit their authority or trust within families or institutions. Access to children, often through unsupervised interactions or positions of trust, can also enable abuse. Furthermore, societal norms that minimize or dismiss the seriousness of child sexual abuse can create an environment where such behaviors are toler…	One interesting finding from the study is that poly-victimization, or experiencing multiple forms of abuse, was highly predictive of trauma symptoms in children, indicating a significant impact on their well-being. Additionally, the study revealed that while there were no significant gender differences in the incidence of contact sexual abuse across age groups, more girls than boys experienced no…	Primary
Akyuz Gamze/2005	over a period of 4 months	Turkey	Not Reported	Europe & Central Asia	The study population comprised women from 500 households in Sivas City. Among the respondents, 21.8% were illiterate, 47.1% had completed primary school, and 78.3% were married, with the majority (88.5%) being housewives. The sample included women aged 18 to 65, with a slight overrepresentation of those aged 25-54.	two main instruments: the Dissociative Experiences Scale (DES) and the Childhood Abuse and Neglect Questionnaire (CANQ). The DES is a self-report scale with 28 items measuring dissociative experiences, while the CANQ assesses childhood physical, sexual, and emotional abuse, as well as neglect.	628 women	The prevalence of childhood trauma types among the study participants was as follows: neglect (33.9%), physical abuse (24.5%), emotional abuse (21.5%), and sexual abuse (2.5%). Specifically, sexual abuse of the incest type was reported by only 0.8% of the probands. Overall, 20.5% of participants reported experiencing one type of abuse, while 8.7% reported two types, and 1.3% reported all four typ…	social inhibitions, stigma, and dissociative amnesia, which may prevent victims from disclosing their experiences. Cultural factors, such as conservative attitudes towards sexuality and the fear of being blamed, particularly for women, also contribute to underreporting. Additionally, the dependency on family for social and financial support can deter victims from revealing abuse, especially if th…	presence of family members or trusted adults who exploit their authority or relationship with the child. Situational factors, such as close confinement or lack of supervision, can create opportunities for abuse to occur. Additionally, cultural norms that minimize the seriousness of such abuse or stigmatize victims may enable perpetrators to act without fear of consequences.	Interesting findings from the study include that physical neglect and sexual abuse are significant predictors of higher Dissociative Experiences Scale (DES) scores. the study also revealed a 15-fold increase in suicide attempts and a 39-fold increase in self-mutilation among probands who reported any type of childhood abuse or neglect. Furthermore, the low reported rate of childhood sexual abuse …	Primary
Al Eissa/2014	December 2011 to February 2012	Saudi Arabia	National Maltreatment Prevention Act and the Convention on the Rights of the Child (CRC) established by the United Nations. Additionally, the National Child Maltreatment Policy Manual from Saudi Arabia provides a framework for addressing child maltreatment issues	Middle East & North Africa	The study population comprised adolescents aged 15–18 years. Approximately 91% of the participants lived with one or both parents, while 9% lived with step-parents. The study included students from both public and private schools in Al-Kharj city.	The study utilized the ISPCAN Child Abuse Screening Tool-Child: Home version (ICAST-CH), a self-administered questionnaire designed to assess exposure to various forms of abuse and neglect. The questionnaire consists of 36 items covering physical, psychological, and sexual abuse, neglect, and exposure to violence.	2,043 participants	The prevalence rates of child abuse and neglect (CAN) among the participants were as follows: psychological abuse at 74.9%, physical abuse at 57.5%, exposure to violence at 50.7%, neglect at 50.2%, and sexual abuse at 14.0%.	not mentioned	not mentioned	Interesting findings from the study include that psychological abuse was the most commonly reported form of maltreatment at 74.9%, followed by physical abuse at 57.5%. the study also highlighted that there were no significant differences in The prevalence of sexual abuse between boys and girls, indicating a need for gender-sensitive approaches in prevention programs. Furthermore, the research rev…	Primary
Al Fayez/2010	2006	Kuwait	not mentioned	Middle East & North Africa	The study population consisted of senior high school students from Kuwaiti government secondary schools, representing various governorates and a predominantly Kuwaiti nationality (87.3%). Most participants came from stable family environments, with 83.1% rating parental relationships as good/excellent.	Modified questionnaires for assessing various forms of child abuse, including psychological, physical, and sexual abuse, based on instruments by Briere and Runtz, and MacMillan et al. Additional tools included the WHO Quality of Life Instrument (WHOQOL-Bref), Rosenberg’s self-esteem scale, and items from the Trauma Symptoms Checklist for Children to measure anxiety, depression, and anger symptoms.	4467 students	the study found that the lifetime prevalence of psychological abuse among students was reported at 14.6–17.6%, while The prevalence of physical abuse was 3.4–6.4%. For sexual abuse, The prevalence rates indicated that 15.3% experienced someone deliberately exposing themselves, and 17.4% reported being touched for sexual arousal.	cultural obstacles in Arab countries that contribute to societal complacency regarding child abuse, including stigma and lack of awareness. It also points out the need for legal frameworks to address child abuse effectively	The article does not explicitly mention facilitators of child sexual abuse; however, it implies that factors such as parental disharmony, poor quality of parental relationships, and societal complacency may create an environment where abuse can occur. Additionally, the lack of effective legal protections and awareness can contribute to the perpetuation of child sexual abuse	Some interesting findings from the study include that serious sexual abuse incidents showed no significant gender differences, contrasting with international data that typically report higher prevalence in females. Additionally, psychological abuse by mothers was identified as a significant predictor of depression and anxiety in children, while a good quality parental relationship appeared to be …	Primary
Al Khatib/2022	2000 onwards (lit review)	Jordan	Jordan has made strides in child protection, including reinforcing its legislative framework and ratifying the United Nations Convention on the Rights of the Child in 1991.	Middle East & North Africa	The study populations included various groups such as pre-service early childhood teachers, male college students, pre-service special education teachers, mothers, dental students, and victims of sexual abuse	questionnaires for quantitative research, which assessed knowledge, attitudes, and experiences regarding child abuse. Qualitative studies employed in-depth interviews to explore perceptions and readiness to address child abuse among educators. Forensic medicine report reviews were also used to estimate The prevalence of sexual violence among children.	The study samples varied in size and composition, including 384 pre-service special education teachers, 488 mothers, 25 pre-service early childhood teachers, 100 male college students, 500 Jordanian dentists, and 441 dental students. Additionally, there were 1673 students aged 13-16 years and 394 victims of sexual abuse aged 3-18 years.	The overall prevalence of child abuse in Jordan is not definitively established due to varying study results, but it is indicated to be a considerable problem. Specific studies reported that approximately 6% of pre-service special education teachers experienced some form of abuse during childhood, while 27% of male college students reported a history of child sexual abuse. The actual prevalence i…	Cultural, moral, and social traditions that discourage open discussions about abuse. There is also a lack of awareness and understanding among parents and caregivers regarding appropriate child discipline and the signs of abuse. Additionally, inadequate laws and enforcement mechanisms hinder effective reporting and response to child abuse cases.	family disintegration, parental ignorance regarding children's needs and appropriate discipline methods, and various economic, social, and cultural factors. Additionally, cultural considerations and social traditions can create difficulties in admitting exposure to abuse. Confusion between discipline and abuse among parents also contributes to the problem.		Review
Al Zboon/2015	2014-2015	Jordan	Jordan established an independent child protection system in 1997 and signed the United Nations Convention on the Rights of the Child in August 1990. The system includes various child protection strategies, such as a national plan for early childhood and national strategies for childhood development. These laws aim to address and mitigate child abuse and promote positive child-rearing practices.	Middle East & North Africa	The study population consisted of pre-service special education teachers from five Jordanian universities, Participants were randomly selected and included students with varying cumulative averages in secondary school and university. The demographic data collected encompassed factors such as gender, age, residency location, marital status, family income, and parents' education level.	A survey instrument designed to measure childhood abuse experiences, which consisted of a 5-point Likert-type scale for responses. The survey was divided into three parts: demographic information, assessment of CA across five dimensions, and an open-ended question for additional input.	384 pre-service special education teachers	The prevalence of different types of childhood abuse (CA) among the study participants was as follows: physical abuse (2.1%), verbal abuse (17.7%), emotional abuse (4.7%), neglect (5.2%), and sexual abuse (0.5%). The overall prevalence of any form of CA was 6.1%	embarrassment, lack of knowledge about victim rights, and the need to keep the abuse hidden from others. Victims often face formidable obstacles that promote a culture of silence, making it difficult for them to speak out about their experiences. The shame and secrecy associated with sexual abuse contribute to under-reporting.	Familial, social, psychological, and economic factors that create environments where abuse can occur. Factors such as caregiver-related issues (e.g., substance abuse, low self-esteem) and societal norms that minimize the seriousness of abuse can contribute to its prevalence. Additionally, a lack of education and awareness about child rights and protective measures can further enable such abuse to…	Interesting findings from the study include that students whose parents are illiterate reported higher levels of childhood abuse compared to those with educated parents. Additionally, significant differences in abuse levels were observed based on monthly income, with lower-income students experiencing more abuse. the study also revealed that verbal abuse was the most prevalent form of childhood a…	Primary
Aldharman/2023	2021	Saudi Arabia	Newly implemented protection programs in Saudi Arabia, including legislation, shelters, and social services aimed at addressing child maltreatment.	Middle East & North Africa	The study population consisted of undergraduate students at King Saud bin Abdulaziz University for Health Sciences (KSAU-HS), aged 18 to 24 years, with both genders represented. Most participants lived in a nuclear family setting and primarily resided in big cities (93.1%).	International Society for Prevention of Child Abuse and Neglect (ISPCAN) Child Abuse Screening Tool (ICAST-R)	713 undergraduate students	prevalence of child maltreatment among participants, with psychological abuse at 49.9%, physical abuse at 51.1%, and sexual abuse at 29.6%.	stigma and societal perceptions that discourage victims, particularly females, from disclosing their experiences. Additionally, there is a lack of trust in authorities, as none of the reported cases were taken to the police, indicating a gap in the support system for victims. Cultural factors and the fear of repercussions also contribute to underreporting and silence surrounding the issue.	Facilitators of child sexual abuse identified in the study include The prevalence of physical and emotional abuse in environments where children live, particularly in single-parent households. the study also highlighted that children living in urban areas are at a higher risk of experiencing abuse compared to those in rural settings. Furthermore, the lack of effective communication and support sy…	Interesting findings from the study include that older children (over 9 years), males, and those from single-parent households were more likely to experience child maltreatment. the study also revealed that parents were the most common perpetrators of abuse, indicating a need for improved parenting techniques and awareness of alternative discipline methods.	Primary
Alemayehy/2022	Not available	Ethiopia		Eastern & Southern Africa	The study population consisted of children aged 7 to 18 years, The majority lived with both parents (42.9%).	A pre-tested structured questionnaire as its primary data collection tool. The questionnaire comprised four parts: child’s socio-demographic variables, parental socio-demographic and socio-economic characteristics, history of substance use, and child’s health status.	422 participants	the study found that The prevalence of child sexual abuse among the participants was 42.7% .	societal stigma and lack of awareness about the issue, which can prevent victims from disclosing their experiences. Additionally, cultural norms that discourage open discussions about sexuality and abuse may hinder prevention efforts and support for victims. Limited access to mental health services and legal support further complicates the situation for affected children and their families.	Factors such as the presence of substance use (e.g., alcohol and khat) among children, which increases vulnerability to abuse. Additionally, a lack of parental supervision and support, as well as the presence of known perpetrators (e.g., friends or family members), can create environments where abuse is more likely to occur. Socio-economic factors, such as poverty and family instability, may also…	Interesting findings from the study include that children over the age of 15 are twice as likely to experience sexual abuse compared to those under 10, and females are nearly twice as likely as males to be victims. Additionally, children who have ever chewed khat are four times more likely to be abused, and those with mental illness are six times more likely to experience sexual abuse. the study …	Primary
Alleyene/2012	Not available	USA	Not mentioned	North America	The study population consisted of 10th- and 11th-grade students, specifically African American and Hispanic adolescent girls, recruited from seven inner-city Chicago public schools.	The Safe Dates measures, which assess physical violence victimization, physical violence perpetration, psychological abuse victimization, and psychological abuse perpetration. Additionally, general dating questions were derived from the Conflict in Adolescent Dating Relationships Inventory (CADRI) and sexual risk behavior questions from the National Longitudinal Study of Adolescent Health (Add He…	308 participants	the study found that 35% of African American and Hispanic girls reported experiencing at least one instance of physical victimization in a dating relationship, while approximately 56% reported experiencing at least one instance of psychological victimization.	the study does not explicitly address barriers to child sexual abuse; however, it implies that factors such as social learning, exposure to violence, and the normalization of abusive behaviors in intimate relationships may contribute to the vulnerability of adolescents.	not mentioned	the study revealed that those who experienced dating violence were more likely to engage in risky sexual behaviors, such as having multiple sexual partners and earlier initiation of sexual activity. This underscores the interconnectedness of dating violence and sexual risk behaviors among adolescents.	Primary
Almazeedi/2020	2010	Kuwait	Kuwait ratified the Convention on the Rights of the Child in 1990 and passed a children's rights law in 2015	Middle East & North Africa	The study population consisted of first-year students from Kuwait University. Most participants were female aged 16–24 years , and predominantly Kuwaiti.	ISPCAN Child Abuse Screening Tools Retrospective (ICAST-R) and the Patient Health Questionnaire (PHQ-9) to assess child abuse and depression severity.	2,508 Students	The overall prevalence of child maltreatment among the study population was reported as follows: physical abuse at 3.4%, emotional abuse at 25%, and sexual abuse at 4%.	Cultural sensitivity surrounding the topic, which may lead to underreporting. Fear of not being believed or receiving support also contributes to the reluctance to disclose abuse.	not mentioned specifically	Interesting findings from the study include the unexpected high prevalence of emotional abuse among males and the significant association between all types of child abuse and depression scores. the study also revealed that non-parents were the primary perpetrators of abuse, contrasting with findings from other countries where parents were more commonly identified. Furthermore, the research highli…	Primary
Almeida/2023	February to April 2022	Portugal	Portuguese legislation criminalizes acts that violate the rights and interests of children, including online grooming, under articles such as 171.º and 176.º. In 2015, a specific law was enacted to punish adults who entice minors through information and communication technologies. Additionally, Portugal is a member of the Global Alliance against the Sexual Abuse of Children Online, established in…	Europe & Central Asia	The study population comprised Portuguese adolescents aged between 12 and 15 years, Most participants parents were married or in a de facto relationship (63.2%), followed by divorced (25.5%), single (8.5%), and widowed (2.8%).	A sociodemographic questionnaire, a checklist for measuring sextortion and online parental control, the Questionnaire for Online Sexual Solicitation and Interaction with Adults (QOSSIA), and the Sexting Questionnaire (SQ). The sociodemographic questionnaire assessed age, gender, parental marital status, and online experiences. The QOSSIA measured abusive sexual solicitations, while the SQ evaluat…	106 Adolescents	the study found that 57% of the total sample experienced at least one type of victimization in their lifetime. Additionally, 31.1% of participants were victims of online grooming, with 30.2% experiencing sexual solicitations and 18.9% having sexual interactions. Among those who suffered online grooming, 81.8% had also experienced other forms of victimization.	Barriers to addressing child sexual abuse include a lack of awareness and understanding of the issue, stigma surrounding victimization, and inadequate communication between parents and children. Additionally, poor relationships between parents and adolescents can hinder open discussions about online safety and abuse. Furthermore, insufficient parental control and monitoring of online activities m…	the use of the internet as a communication tool, which can enable offenders to groom and manipulate minors without physical contact. Factors such as previous experiences of victimization, peer and sibling victimization, and a lack of parental supervision can increase vulnerability to abuse. Additionally, the normalization of sexting among adolescents may create an environment where abusive intera…	Interesting findings from the study include that victims of online grooming had significantly higher scores in sexting, sextortion, and various forms of victimization compared to non-victims. The research also indicated a notable increase in online grooming and sexting during and after the COVID-19 lockdown. Furthermore, peer and sibling victimization, along with sexual victimization, were identi…	Primary
Alonso/2024	Not available	Spain	not mentioned	Europe & Central Asia	The study population consisted of undergraduate students from the University of Santiago de Compostela. The participants were selected from various knowledge areas, including social and legal sciences, health science, science, engineering and architecture, and arts and humanities.	a questionnaire administered digitally via the university's Microsoft 365 Forms platform. It included a grooming scale with items related to sexual solicitations and interactions, measured on a Likert-type scale, as well as yes/no questions regarding experiences of grooming, sextortion, and pornography consumption.	3,293	Overall, 51.9% of the sample reported consuming or having consumed pornography, while 12.2% indicated they had been victims of grooming. the study highlights significant gender differences, with higher rates of pornography consumption among men and non-binary individuals compared to women. Additionally, The prevalence of grooming was notably higher among women and non-binary participants.	socially shared beliefs that minimize the issue, such as the misconception that abuse only involves penetration or isolated cases. Additionally, the anonymity of online environments complicates detection and reporting, as perpetrators can manipulate children without immediate consequences. There is also a lack of awareness and understanding of grooming behaviors, which hinders prevention and inte…	The widespread use of digital technology and social networks, which provide anonymity and easy access for abusers to contact children. Grooming behaviors, where offenders build trust and manipulate victims, are also significant facilitators, as they can occur without immediate detection. Furthermore, a lack of digital education and awareness among children, parents, and educators contributes to t…	Interesting findings from the study include that 7.2% of participants reported experiencing sextortion, and those who had experienced sextortion had significantly higher mean scores for sexual solicitations and interactions online.	Primary
Alvarez/2024	The studies included in the systematic review were published between 1993 and 2023	The studies included in the review were conducted in various countries, including the United Kingdom, New Zealand, Australia, and Spain.	the Convention on the Rights of Persons with Disabilities, which defines individuals with disabilities and emphasizes their rights.		The study population includes children and adolescents aged from birth to 18 years old with various types of disabilities. Additionally, adults with disabilities who experienced online child sexual exploitation and abuse (OCSEA) when they were under 18 years old were also considered. The studies incorporated perspectives from families, caregivers, or teachers of these individuals, highlighting a …	The Cochrane Risk of Bias Tool (RoB 2) for evaluating bias in the included studies, organized into specific bias domains. Additionally, the systematic review management tool Covidence was employed for screening and managing the studies. The review followed the PRISMA Statement guidelines.	The final data synthesis included a total of 13 studies after screening 1663 articles. Among the studies, one quantitative study involved a population of 15,278 children and adolescents aged 11 to 17 years, including those with disabilities. The sample characteristics varied across studies, with some focusing specifically on children and adolescents with intellectual disabilities and others inclu…	The overall prevalence of child sexual abuse (Child Sexual Abuse) increased from 13.5% to 21.7% when online abuse was included in surveys. For females, The prevalence rose from 19.8% to 31.6%, while for males, it increased from 6.2% to 10.8%. Additionally, one study found that 25% of victims with disabilities experienced both OCSEA and Child Sexual Abuse, while 75% encountered only OCSEA.	Societal perceptions that may not recognize online child sexual exploitation as serious or harmful. Additionally, factors such as lack of parental monitoring, social isolation, and low risk perception contribute to the vulnerability of children with disabilities.	social isolation, which increases vulnerability, and family factors such as financial difficulties, dysfunction, and parental substance abuse. Additionally, a lack of parental monitoring and awareness regarding online risks can enable potential abusers to exploit children.	Interesting findings from the study include that The prevalence of child sexual abuse significantly increases when online abuse is considered.	Review
Amodeo/2006	not mentioned	USA	not mentioned	North America	The study population consisted women, aged 21 to 65, who were either Black or White. All participants were born in the United States to parents also born in the U.S. and they had lived in a two-parent family for at least 10 years from birth to age 18. The sample included a diverse range of ages, education levels, household incomes, and childhood socioeconomic statuses.	A structured questionnaire to gather data on participants' experiences of childhood sexual abuse (Child Sexual Abuse), family background, and socioeconomic status. Additionally, it included standardized measures to assess psychological outcomes related to Child Sexual Abuse.	290 women	The overall prevalence of childhood sexual abuse (Child Sexual Abuse) in the study sample was 27.9%. Black women reported a higher prevalence of Child Sexual Abuse at 34.1%, compared to 22.8% for White women.	lack of adult support at the time of the abuse and cultural factors influencing perceptions of Child Sexual Abuse. Many participants reported feeling isolated and unsupported, which may deter them from disclosing their experiences. Additionally, societal stigma and fear of not being believed can further inhibit reporting and seeking help.	Not mentioned	A significant portion of participants indicated that no one knew about the abuse at the time it occurred, highlighting the isolation many victims experience. the study also noted that most participants reported a lack of adult support during the abuse, emphasizing the need for increased awareness and intervention efforts in communities.	Primary
Anderson/1993	1989-1990	New Zealand	The maximum legal sanctions for sexual violation (involving penetration) are 14 years imprisonment, while indecent assault carries a maximum of 7 years, increasing to 14 years for indecent assault on children under 12 years old. Average sentences for sexual abuse cases are around 5 years.	East Asia & Pacific	The study population consisted of women randomly selected from four electoral rolls in Dunedin and the surrounding Otago area, predominantly of European/Caucasian origins, with a small Maori and Polynesian population. The sample included women living in both urban and rural settings, primarily under 65 years of age.	The Present State Examination (PSE) for psychiatric diagnostic interviews. The General Health Questionnaire (GHQ-28) for screening psychiatric disorders. The Robson Self-Esteem Questionnaire for assessing self-esteem. Structured measures for interpersonal relationships, such as the Parental Bonding Instrument and the Intimate Bond Measure.	3,000 women		Fear and shame experienced by victims, concerns about not being believed or supported, and the close relationship with the abuser. Many victims may choose not to disclose the abuse due to the potential emotional impact on themselves and their families. Additionally, low rates of reporting suggest that societal stigma and lack of awareness contribute to underreporting of such incidents.	the vulnerability of children due to their dependence on trusted adults, which can be exploited by abusers. The presence of known assailants, such as family members or acquaintances, increases the risk, as children may feel pressured to comply or remain silent. Additionally, a lack of education about the risks of abuse beyond "stranger danger" can leave children unprepared to recognize and report…		Primary
Anderson/2012	2002-2003 and 2007	The study was conducted in ten countries: Botswana, Lesotho, Malawi, Mozambique, Namibia, Swaziland, Zambia, Zimbabwe, South Africa, and Tanzania.	Not mentioned specifically.		The study population comprised school-going youth aged 11 to 17 years from 445 schools across ten southern African countries.	The tools used in The study included a standardized questionnaire for data collection and scannable forms for participants' responses.	60,646	Overall, 19.6% of students reported experiencing forced sex in 2007. Additionally, 11.7% of male students reported perpetrating forced sex.	societal stigma and silence surrounding the issue, which discourage victims from reporting incidents. Lack of awareness and education about child rights and available support services further complicate prevention and intervention efforts. Additionally, cultural norms that normalize violence or blame victims can hinder effective responses to child sexual abuse.	social norms that condone or trivialize sexual violence, as well as environments that lack protective measures for children. Factors such as insufficient parental supervision, community violence, and peer influences can also contribute to The prevalence of abuse. Furthermore, a lack of education about consent and child rights can enable abusive behaviors to persist unchallenged.	both male and female students reported similar rates of experiencing forced or coerced sex, challenging the prevailing belief that sexual abuse predominantly affects girls. Additionally, older youth and those from households with food insecurity were more likely to report such experiences. the study also highlighted the significant impact of school and community environments, where higher rates o…	Primary
Anwar/2020	Data from 2016 house hold survey.	Senegal	Not mentioned	Western & Central Africa	The study population consisted of adolescents aged 13 to 18 years, with an equal gender distribution. Participants were from the peri-urban district of Pikine and the rural district of Kolda, with a majority identifying as Muslim .Population included various ethnic groups, predominantly Pular in Kolda and a more diverse mix in Pikine.	ethnographic interviews to gather local definitions of violence, well-being, and protection. The questionnaires included demographic variables, measures of emotional, physical, and sexual violence, and a poverty assessment using the "Simple Poverty Score Card" for Senegal.	833 adolescents	The prevalence of sexual violence was 9.7% among girls and 6.1% among boys.	children often face difficulties in disclosing abuse due to fear of not being believed or potential repercussions. The limited efficacy of legal systems in responding to and documenting children's experiences of violence further complicates efforts to address the issue effectively.	Harmful gender norms and social norms that condone violence against children and women. Factors such as family dysfunction, substance abuse by caretakers, and socioeconomic status also contribute to an environment where abuse can occur. Additionally, the lack of effective prevention programs and protection frameworks exacerbates the vulnerability of children to sexual abuse.		Primary
Armando/2013	Not specified	Colombia	Not mentioned	Latin America & Caribbean	The study population consisted of students from a public university in Colombia, aged between 15 and 35 years. Participants were primarily from low to middle socioeconomic strata and were enrolled in various professional and licensure programs.	The primary instrument used in The study was the "Lista de Chequeo de Experiencias de Maltrato en la Pareja," a descriptive questionnaire that assesses 95 behaviors of partner maltreatment across various types, including physical, verbal, emotional, psychological, sexual, economic, and negligent. It employs a Likert scale for responses, ranging from "Nunca" (Never) to "Muchas veces" (Many times).	902 participants	85.6% of participants reported experiencing at least one form of abusive behavior in their relationships. The most common type of maltreatment was psychological abuse, followed by physical, emotional, sexual, economic, and negligent abuse.	not mentioned	not mentioned	Interesting findings from the study include a statistically significant positive correlation between the duration of relationships and the frequency of maltreatment. Additionally, while the overall prevalence of maltreatment did not show significant differences by sex, males were found to exercise sexual, emotional, and economic abuse more frequently than females. Lastly, the study indicates that…	Primary
Arnarsson/2016	2013-2014	Iceland	Not mentioned	Europe & Central Asia	Male and Female students of the 10th grade	"Health Behaviour in School-aged Children, (HBSC) Symptoms Checklist" and a shorter standardized version of the "Adverse Childhood Experiences questionnaire" to assess health complaints and experiences of abuse.	3,618 participants	The prevalence of sexual abuse or assault among the participants was found to be 14.6%, Of these, 4.5% had one experience, while 10.1% reported multiple experiences or types of abuse.	Many victims feel isolated or lack access to support services, which can hinder disclosure and reporting. Cultural factors and inadequate legal frameworks can also contribute to the underreporting of abuse.	power imbalances, such as those present in adult-child relationships, which can create opportunities for exploitation. Lack of supervision and safe environments, as well as inadequate education on consent and personal boundaries, can also contribute to the risk of abuse. Additionally, societal norms that minimize or normalize abusive behavior can further enable such acts.		Primary
Arreola/2004	Not mentioned	USA	Not mentioned	North America	The study population consisted of adult men who have sex with men (MSM) aged 18 years or older, residing in San Francisco, New York, Los Angeles, and Chicago. The sample included various ethnicities.	Computer-assisted telephone interviewing	2,881 men	The overall prevalence estimate for Child Sexual Abuse among the pooled adolescent and pre-adolescent individuals was 29.4%.	Cultural stigma, lack of awareness, and insufficient access to mental health resources. Many individuals may fear disclosing abuse due to potential repercussions within their communities or families. Additionally, systemic issues such as underreporting and inadequate support services further hinder effective intervention and prevention efforts.	factors such as a lack of supervision and protective measures, as well as environments that normalize or overlook abusive behaviors. Additionally, societal attitudes that stigmatize victims can create an atmosphere where abuse is more likely to occur without intervention. Access to education and resources that promote awareness and prevention can also inadvertently highlight vulnerabilities, maki…	Interesting findings from the study include that Latino MSM are twice as likely to report a history of childhood sexual abuse (Child Sexual Abuse) before age 13 compared to non-Latino MSM. the study also highlights that while Child Sexual Abuse is linked to increased sexual risk behaviors and negative health outcomes in adulthood, The prevalence of Child Sexual Abuse among Latino MSM has not been…	Primary
Arroyo/1997	not mentioned	Mexico	Not mentioned	Latin America & Caribbean	female psychology students							Primary
Ashimi/2015	2011-2013	Nigeria	Not Mentioned	Western & Central Africa	study population consisted of survivors of sexual violence, predominantly children, with 91.7% being alleged rape cases . Most survivors were from low educational backgrounds, with 45.8% having no education and 45.8% having primary education.	a structured pro forma to collect data on sociodemographic characteristics, details of the assault, and physical findings at presentation. Investigations included high vaginal swabs, hepatitis screening, and HIV screening during follow-up visits. Data analysis was	24 survivors of sexual violence.	The prevalence of reported sexual violence in the study was 3% , with alleged rape accounting for 2.3%	emotional trauma and fear of stigmatization among survivors. Additionally, many cases go unreported due to the assailants being known to the survivors, which can involve threats or manipulation to keep the incidents secret. The involvement of children in labor and poverty also increases their vulnerability to abuse.	close relationships between survivors and assailants, as 83.3% of cases involved known individuals, primarily neighbors. The use of verbal threats, physical force, and monetary lures by assailants also contributed to the perpetration of abuse. Furthermore, the socioeconomic conditions, such as child labor and poverty, create environments where children are more susceptible to exploitation.	Interesting findings from the study include that 91.7% of the survivors were children under 16 years old, with many being lured into abuse with money. Additionally, the most common venue for the assaults was the assailants' homes, highlighting the role of known individuals in these incidents. the study also noted that a significant portion of survivors (41.7%) presented to the hospital more than …	Primary
Aslam/2024	2019-2020	USA	not mentioned	North America	The study population consisted of adults aged 18 years and older who participated in the 2019–2020 BRFSS ( Behavioral Risk Factor Surveillance System)	standardized questions from the BRFSS to assess adverse childhood experiences (ACEs) and other health-related behaviors. Additionally, small area estimation (SAE) methods were employed to predict ACEs exposure, combining data from surveyed individuals with predicted values from similar-sized areas.	820,226 respondents	the study estimated that 62.8% of U.S. adults experienced at least one adverse childhood experience (ACE) during childhood, with prevalence rates ranging from 54.9% in Connecticut to 72.5% in Maine. Emotional abuse was the most common ACE, affecting 34.5% of adults, while household member incarceration was the least common at 10.6%. Additionally, sexual abuse prevalence varied significantly betwe…	fear of not being believed, shame, and stigma associated with the abuse. Additionally, the relationship between the victim and the offender can complicate disclosure, as the likelihood of nondisclosure increases significantly if the offender is a relative. Emotional trauma and coping mechanisms may also lead victims to avoid reporting their experiences.	not mentioned		Primary
Astridge/2023	not mentioned	Meta Analysis from different countries	The Americans with Disabilities Act (ADA) in the USA, which prohibits discrimination based on disability.The Equality Act in the UK, which protects individuals from discrimination in various areas, including employment.Various international human rights laws that promote equal opportunities and accessibility for individuals with disabilities.		The study population consisted primarily youth offenders aged 12 to 18 years. The sample sizes of individual studies varied significantly, The population included diverse gender and cultural backgrounds, with a notable predominance of male participants (approximately 74-97%) and various ethnicities, including Black, Hispanic, and White individuals.	1. Mixed Methods Appraisal Tool (MMAT): Used for methodological appraisal of included studies. 2. Prediction Model Study Risk of Bias Assessment Tool (PROBAST): Employed to assess the risk of bias across four domains (participants, predictors, outcome, and analysis). 3 Standardized Data Extraction Form: Created to collate relevant data such as author, publication year, sample size, and measures r…	The total sample size across all studies was 423,972 participants	The pooled prevalence of cumulative Adverse Childhood Experiences (ACEs) among youth offenders was estimated at 39.4%, with individual studies reporting prevalence rates ranging from 11.7% to 72.0%. Specific ACEs showed high prevalence, including domestic violence (52.3%), incarceration of a household member (47.3%), and emotional abuse (42.7%).	Under-reporting, Stigma and Shame, Lack of Awareness.	Access and opportunity, Power dynamics, Cultural norms.		Review
Ayaya/2021	2010-2013	Kenya	not mentioned	Eastern & Southern Africa	The study population consisted of participants in institutional care, in family-based care, and street-connected youth. Participants were predominantly aged 10-13 with 54% being double orphans. Most participants were attending school, and had lived with their current caregiver for five or more years.	Child Abuse Screening Tool for Children at Home (ICAST-CH) to measure violence against children, capturing emotional, physical, and sexual abuse. Data collection involved a standardized clinical encounter instrument for socio-demographics and a psychosocial encounter instrument for assessing abuse, administered by trained professionals. The psychosocial instrument was self-administered for litera…	2,393 participants.	The prevalence of any recent abuse among participants was reported at 47% at baseline and 54% at follow-up. Street-connected youth exhibited a significantly higher prevalence of recent abuse compared to those in family-based care.	lack of caregiver supervision and support, which increases vulnerability among orphaned and street-connected children. Additionally, the kinship relationship between caregivers and children is often not documented, hindering effective assessment and intervention. Cultural stigmas and inadequate child protection systems further complicate the prevention and response to abuse in family-based care e…	not mentioned	the study found that The prevalence of physical, emotional, and sexual abuse was not higher in institutional care compared to family-based care environments. Street youth (SCY) were significantly more likely to experience any form of abuse compared to those in family-based care. Additionally, self-reported measures indicated potential reporting biases, as participants may have been reluctant to d…	Primary
Bagley/1990	Not available	Canada		North America	The study population consisted of women aged 18 to 27 years, residing in Calgary, Alberta, divided into 10 age cohorts of approximately 75 women each.	structured questionnaire	750 women	the study found that The prevalence of child sexual abuse recalled by participants varied by age group, with 20.8% of those aged 18 years and 24.3% of those aged 19 years reporting experiences of abuse up to age 16. In contrast, higher prevalence rates were observed in older age groups, with 30.5% of 20-year-olds and 33.3% of 21-year-olds recalling abuse	not mentioned	not available	Interesting findings from the study include that younger women aged 18 and 19 recalled significantly less contact sexual abuse compared to older cohorts, indicating a potential decline in prevalence. Additionally, a strong correlation was found between media exposure on child sexual abuse and decreased prevalence, with 52.1% of younger participants having experienced such media. the study also hi…	Primary
Baker/1985	Not available	Great Britain	not available	Europe & Central Asia	The study population consisted of adults aged 15 years and over in Great Britain	interviews conducted by Survey Research Associates, with a structured questionnaire designed to gather demographic data and other relevant information.	2,160 respondents.	the study estimated a prevalence of 10% for child sexual abuse in Great Britain, indicating that approximately 4.5 million adults aged 15 years and over may have been sexually abused as children. Among the respondents, 12% of females and 8% of males reported experiencing sexual abuse before the age of 16.	not mentioned	Vulnerability of Children, trusting relationships, lack of education.	Gender Differences: A significant difference was noted in the reporting of abuse, with 12% of females and 8% of males disclosing experiences of sexual abuse, highlighting a gender disparity in victimization. Perceived Impact: The majority (54%) of respondents reported that the abuse had a damaging effect on their lives, while only 4% felt it improved their quality of life, indicating a predominan…	Primary
Balogh/2001	not mentioned	Great Britain	not available	Europe & Central Asia	The study population consisted of people aged between 9 and 21 years with intellectual disabilities, Most participants had mild (44%) or moderate (37%) intellectual disabilities, with a small proportion being severely disabled (7%).	clinical notes from team members and a modified classification system based on Brown & Turk’s (1992) for assessing the likelihood of abuse. Additionally, team discussions facilitated by an external researcher supplemented the data collection.	43	The prevalence of child sexual abuse in the study was identified as 14%.	not mentioned	Facilitators of child sexual abuse include the vulnerability of children, particularly those with intellectual disabilities, which can make them easier targets for perpetrators. Additionally, environments that lack supervision or protective measures can create opportunities for abuse to occur. Lastly, societal attitudes that minimize or dismiss the seriousness of sexual abuse can enable perpetrat…	Interesting findings from the study include that victimization (81%) was more frequent than perpetration (46%) among the assessed young people. It was noted that many perpetrators had previously been victims themselves, suggesting a cycle of abuse. Additionally, the study highlighted significant uncertainty in confirming cases of sexual abuse, with only seven cases being 'proven' or 'highly proba…	Primary
Barnert/2022	not mentioned	USA	not mentioned	North America	The study population consisted of adolescents in grades 7-12, recruited from junior high and high schools during the 1994-1995 school year. Participants were predominantly from diverse racial/ethnic backgrounds and included both males and females, with a weighted prevalence of 4% reporting exposure to commercial sexual exploitation (CSE) during childhood or adolescence. Follow-up waves included i…	self-reported questionnaires assessing frequency of CSE, mental health symptoms (using the Center for Epidemiologic Studies Depression Scale)	10,918 participants.	2% reported experiencing sexual abuse	not mentioned	Facilitators of child sexual abuse include factors such as the presence of unstable home environments, parental incarceration, and a history of previous abuse, which increase vulnerability. Additionally, societal norms that normalize or trivialize sexual exploitation can create an environment where abuse is more likely to occur. Access to technology and the internet can also facilitate exploitati…	Interesting findings from the study include that commercial sexual exploitation (CSE) exposure before or during adolescence was associated with poorer health outcomes in both adolescence and adulthood, particularly in males. The prevalence of CSE exposure was higher among males (5%) compared to females (3%), highlighting a need for targeted interventions. Additionally, CSE-exposed individuals exh…	Primary
Barth/2012	not mentioned	24 different countries	not mentioned		The study population primarily consisted of individuals under 18 years old, with a total of 55 studies included in the analysis.	self-report questionnaires and interviews conducted by researchers. Specific instruments included standardized surveys designed to assess experiences of child sexual abuse (Child Sexual Abuse) and other related behaviors.	The sample sizes in the studies varied significantly, with some studies including as few as 1 participant and others reporting large samples, such as 127,097 participants. The total number of studies included in the analysis was 55, and the sample sizes were drawn from diverse populations, including schools and specific communities.	The prevalence estimates of child sexual abuse (Child Sexual Abuse) varied by gender and type of abuse, with rates ranging from 8% to 31% for girls and 3% to 17% for boys.	not mentioned	inadequate protective measures and lack of awareness in communities, which can create environments where abuse is more likely to occur.	Interesting findings from the meta-analysis on child sexual abuse (Child Sexual Abuse) include that non-contact abuse has the highest prevalence rates, with estimates of 17% for males and 31% for females. the study also revealed that prevalence rates were generally higher in non-random samples, such as those from schools, compared to the general population. Additionally, the analysis highlighted …	Review
Barthaur/1999	not mentioned	El-Salvador	no specific laws	Latin America & Caribbean	The study population consisted of eligible women from a poor, rural community in El Salvador, aged 18 to 70 years, All participants identified as housewives, with an average of 4.7 living children, and nearly half had no formal education. The community faced challenges such as poverty, low literacy rates, and the aftermath of a civil war.	The survey utilized a structured interview format, with questions translated from English to Spanish by a local translator. The survey comprised four parts: demographic information, history of child sexual abuse, and additional unspecified sections.	83 women	the study found a prevalence rate of child sexual abuse (Child Sexual Abuse) of 36.1% among the surveyed women in the rural community of El Salvador.		presence of strangers and acquaintances as perpetrators, which may create opportunities for abuse outside the family. Additionally, societal norms that prioritize male authority and control can enable abusers to exploit their positions without fear of repercussions. The lack of effective community support systems and legal protections further contributes to an environment where abuse can occur mo…	Some interesting findings from the study include that The prevalence of child sexual abuse (Child Sexual Abuse) was 17%, which is lower than reported in similar studies in other countries. Additionally, there were no significant differences in psychological symptoms between abused and non-abused women after controlling for the number of relatives killed in the civil war, suggesting that other lif…	Primary
Bassani/2009	not mentioned	Brazil	no specific laws	Latin America & Caribbean	The study population consisted of individuals aged 14 years and older, systematically selected from 1,040 households in a low-income urban area of Southern Brazil.	a standardized, anonymous, self-administered questionnaire.	1,954 individuals .	3.9%, with a higher rate among girls (5.6%) compared to boys (1.6%).	Barriers to addressing child sexual abuse include the complex dynamics of familial relationships, as over two-thirds of perpetrators are family members or acquaintances, making disclosure and prevention challenging. Additionally, the high concentration of abuse at very young ages complicates the implementation of educational strategies to help children recognize and disclose abusive situations. T…	Facilitators of child sexual abuse include the lack of awareness and education among children regarding appropriate and inappropriate contact, which can hinder their ability to recognize and report abuse. The social stigma surrounding sexual abuse often leads to silence and underreporting, allowing perpetrators to exploit vulnerabilities without fear of disclosure. Additionally, the close relatio…	Interesting findings from the study include that 75% of children who experienced sexual abuse before the age of 12 belonged to the lower income group, yet income was not significantly associated with The prevalence of abuse in the multinomial model. A strong association was observed between physical abuse and child sexual abuse, particularly before and after the age of 12, with odds ratios indica…	Primary
Baviskar/2011	not mentioned	Greenland	not mentioned	Europe & Central Asia	The study population consisted of children aged 0–14 years living in Greenland.	The study utilized the Strengths and Difficulties Questionnaire (SDQ) as the primary tool for assessing behavioral and emotional difficulties in children.	1,300 children.	36% of mothers reported experiencing Child Sexual Abuse	not mentioned	not mentioned	the study found that children of mothers who were victims of childhood sexual abuse (Child Sexual Abuse) exhibited greater psychosocial maladjustment, as indicated by higher total difficulties scores on the SDQ. Notably, 36% of mothers reported experiencing Child Sexual Abuse, a figure consistent with previous research. The analysis also highlighted that boys had higher total difficulties scores …	Primary
Bebbington/2010	2007	England	not mentioned	Europe & Central Asia	The study population consisted of a random sample of household residents in England, aged 16 years and over. The sample was designed to be representative of the population living in private households, excluding those in communal establishments.	computer-assisted personal interviewing (CAPI) and computer-assisted self-completion interviewing (CASI) as its primary tools. Standardized questionnaires were employed to gather demographic information and assess experiences of sexual abuse.	7,353 individuals.	The prevalence of child sexual abuse (Child Sexual Abuse) reported in the study was 11% for females and 5% for males regarding contact sexual abuse before the age of 16.	not mentioned	environments where children are raised without one or more biological parents, which can increase vulnerability and opportunity for abuse.	Some interesting findings from the study include a significant relationship between child sexual abuse (Child Sexual Abuse) and revictimization, indicating that those abused as children are at higher risk for future abuse.	Primary
Bellis/2014	not mentioned	England	not mentioned	Europe & Central Asia	The study population consisted of households in selected lower super output areas (LSOAs) in England, The sample had an over-representation of females and individuals aged 60 to 69 years.	questions on participant demographics, Adverse Childhood Experiences (ACEs), and Health-Harming Behaviors (HHBs). The ACE questions were based on the Centers for Disease Control and Prevention short ACE tool, while alcohol consumption questions were drawn from the AUDIT C tool.	3,885 participants.	The prevalence of childhood sexual abuse in the study was reported at 6.3%.	not mentioned	not provided	46.4% of participants experienced at least one Adverse Childhood Experience (ACE), with parental separation being the most common at 22.6%. the study also found significant correlations between higher ACE counts and negative health behaviors, such as early sexual initiation and unintended teenage pregnancies.	Primary
Bhat 2017 (Bhat 2017 is the pdf attached in Mullen 2000 endnote reference)	Data cited up to 2017	Global	Not reported		Focused on children under 18 years, highlighting prevalence in low-income and high risk environments	Narrative review of literature and reports on CSA prevalence and its effects, including WHO and UNICEF reports	Data based on global estimates and studies	Not reported	Family Support: Close parental supervision and monitoring reduce CSA risk. Education and Awareness: Programs addressing CSA prevention and reporting can help reduce cases.	Gender: Females are more frequently targeted. Family Relationships: 90% of offenders are relatives, acquaintances, or family friends. Power and Authority: Abuse often involves perpetrators in positions of authority (e.g., teachers, religious leaders). Socioeconomic Factors: Poverty and unstable family environments increase vulnerability. Cultural Norms: Child marriage is cited as a legal yet abus…	Psychological Effects: Short-term: Depression, PTSD, anxiety, eating disorders, self-harm, sleep disturbances. Long-term: Victimization in adulthood, personality disorders, substance abuse, and suicidal tendencies. Physical Effects: Injuries, infections, sexually transmitted diseases, and neurological damage. Neurological Impact: CSA linked to abnormalities in brain structure, such as reversed he…	Review
Bhowate/2015	based on 2007 Data collection	India	Before the POCSO Act was passed, child sexual abuse in India was addressed under ordinary criminal laws, such as IPC 375 (rape), IPC 376 (punishment for rape), and IPC 377 (unnatural sexual offenses), which were inadequate for protecting child victims. The POCSO Act, enacted in May 2012, specifically defines and criminalizes various forms of child sexual abuse and exploitation for the first time …	South Asia	The study population children, young adults, and stakeholders across 13 states in India. The sample aimed to capture a diverse demographic to assess The prevalence and nature of child abuse.	structured questionnaire as the primary tool for data collection, which included both closed and open-ended questions. Additionally, focus group discussions and interviews with stakeholders were conducted to gather qualitative insights.	12,447 children	The prevalence of child sexual abuse in India, as reported in the "Study on Child Abuse: India 2007," was found to be 53.22% among the sampled children.	not mentioned	lack of awareness and education about sexual abuse among children and caregivers, which can lead to vulnerability. Additionally, societal norms that stigmatize victims and discourage reporting, along with inadequate legal and institutional support, create an environment where abuse can occur unchecked. The presence of trusted adults who fail to recognize or act upon signs of abuse can also enable…	the study highlighted that children in vulnerable situations, such as those on the street, at work, or in institutional care, faced the highest rates of sexual assault. Additionally, the research revealed that a significant portion of abuse was perpetrated by acquaintances or family members, emphasizing the need for community awareness and intervention.	Primary
Bhullar/2017	not provided	India	The Protection of Children from Sexual Offences Act, 2012," which aims to protect children from sexual abuse and exploitation in India.	South Asia	The study population consisted of male children aged 12-17 years from both government and private schools. They were divided into three age categories: 12-13, 14-15, and 16-17 years. Consent was obtained from the schools, students, and their parents for participation in The study	pre-designed, anonymous questionnaire to assess the knowledge and reporting of child sexual abuse (Child Sexual Abuse) among the participants	491 male children	68.2%	traditional conservative family and community structure that discourages open discussions about sex and sexuality. The lack of professional counselors in schools limits children's access to information and support.	lack of awareness and education about sexual abuse among children, which can lead to vulnerability. The presence of known perpetrators, as 75.95% of abusers were familiar to the victims, also contributes to the risk. Furthermore, peer influence and access to inappropriate media can normalize harmful behaviors and increase the likelihood	Interesting findings from the study include a dramatic increase in awareness of child sexual abuse (Child Sexual Abuse) from 33.20% before counseling to 87.58% after counseling, indicating the effectiveness of educational interventions. Additionally, the most common type of Child Sexual Abuse reported involved the showing or watching of pornographic material among school-going boys.	Primary
Biluala/2023	2015-2020	Democratic Republic of Congo	not mentioned	Eastern & Southern Africa	The study population consisted of females aged between 10 and 24 years who were victims of sexual violence and receiving care in governmental and non-governmental facilities. The participants were primarily adolescents and young women, with a significant portion being sexually active and living in single-parent families. The sociodemographic characteristics included variations in age, place of re…	The study utilized statistical analyses using R® version 4.2.0, employing descriptive statistics to characterize participants and binary logistic regression models for assessing associations with sexual re-victimization among adolescent girls and young women (AGYW).	241	not mentioned specifically	not mentioned	the presence of non-caregiving adults in the home, such as extended family members, which can increase vulnerability. Socioeconomic factors, such as poverty and lack of education, can also contribute to an environment where abuse is more likely to occur. Additionally, societal norms that perpetuate gender inequality and silence around sexual violence can enable abusers to act without fear of repe…	the study found that sexual re-victimization among adolescent girls and young women (AGYW) in Kinshasa was significantly associated with being aged 20 to 24 years, being sexually active, and living in a single-parent family. Notably, AGYW were more likely to experience re-victimization from family members and intimate partners, highlighting the role of close relationships in the cycle of abuse. T…	Primary
Blancaflor/2022	not available	Philippines	The background laws mentioned include Republic Act 7610, known as the Special Protection of Children Against Abuse, Exploitation and Discrimination Act, which aims to protect children from various forms of abuse and exploitation.	East Asia & Pacific	children from poverty-ridden communities in the Philippines, particularly slum areas in Manila. Many of these children are left unsupervised due to their parents being young, unemployed, or working minimum wage jobs, making them vulnerable to online sexual exploitation.	text classification strategies as its primary tool for detecting child exploitation in chat messages. It involved analyzing chat logs and employing a new strategy alongside three existing text classifying methods to categorize conversations into established child exploitation classes.	277 participants	The prevalence of child sexual abuse in the Philippines is alarmingly high, with about 80% of Filipino children having experienced online sexual abuse. Additionally, reported cases of online sexual exploitation of children increased from 43 per 10,000 in 2014 to 149 per 10,000 in 2017. The rise in incidents has been exacerbated by technological advancements and the COVID-19 pandemic.	Barriers to addressing child sexual abuse include a lack of awareness and understanding of the signs of abuse, societal stigma surrounding the topic, and insufficient reporting mechanisms. Additionally, there may be fear of retaliation or disbelief from authorities, which can discourage victims and witnesses from coming forward.	Facilitators of child sexual abuse include easy access to the internet and digital devices, which allow predators to groom and exploit children online. Additionally, societal norms that normalize or trivialize sexual exploitation can create an environment where abuse is overlooked. Lack of effective law enforcement and protective measures also enables offenders to operate with impunity.	the inadequacy of existing internet safety education programs, which often lack a strong evidence base and effective delivery methods. Furthermore, the study emphasizes the need for improved collaboration between law enforcement and industry bodies to combat child exploitation more effectively.	Primary
Bodkin/2019	Not available	Canada	the Criminal Code of Canada and the Controlled Drugs and Substances Act. These laws govern criminal offenses and the regulation of controlled substances in Canada.	North America	The study population primarily consisted of individuals in Canadian correctional facilities, including both adults and youth. Most studies included the general prison population, while some specifically focused on individuals convicted of sex offenses and excluded those with language barriers, active psychiatric illnesses, or organic brain disorders. The studies varied in terms of gender, age, an…	the Childhood Trauma Questionnaire and the Clarke Parent-Child Relations Questionnaire to assess childhood abuse. These instruments were employed in studies that were at low risk of outcome measurement bias. Additionally, multiple data sources, including institutional files and medical charts, were used to enhance the sensitivity of the findings.	The sample size varied across the studies included in the meta-analysis, with some studies reporting as few as 10 participants and others including over 1,000.	The summary prevalence of childhood sexual abuse was found to be 50.4% among women to 77.3%) and 21.9% among men the study indicated high heterogeneity in prevalence estimates across different studies. Overall, the findings suggest a significantly higher prevalence of childhood sexual abuse among women compared to men.	not mentioned	lack of parental supervision, societal norms that tolerate or minimize abuse, and the presence of individuals with a history of maltreatment or criminal behavior. Additionally, environments that lack protective measures or support systems for children can contribute to the risk of abuse. The intergenerational transmission of violence and inadequate responses from authorities can also enable the c…		Review
Bolen/1999	Not available	USA	not available	North America	The study population consists of various community samples, including national surveys, college samples, and general population samples, with a focus on both males and females.	self-administered questionnaires, telephone interviews, and face-to-face interviews to gather data on child sexual abuse prevalence.	21,045 respondents	Prevalence estimates for child sexual abuse in North America range from 2 percent to 62 percent	the child welfare system is often overburdened and unable to adequately investigate and respond to reported cases, leading to many incidents going unaddressed	societal norms and attitudes that minimize the seriousness of the issue, allowing for a culture of silence and denial.		Primary
Borumandnia/2024	Not available	No specific countries	not mentioned		The study population includes individuals from various countries, stratified by gender, age, and geographical regions, as analyzed through the Global Burden of Disease (GBD) data.	The study utilized the Global Burden of Disease (GBD) Results Tool to extract age-standardized summary exposure values for Child Sexual Abuse and BV. It employed a latent growth model (LGM) for analyzing longitudinal data trends over time.	larger sample exact number not mentioned.	The prevalence of Child Sexual Abuse (Child Sexual Abuse) is reported to affect approximately 15% to 20% of girls and 8% of boys worldwide	Barriers to addressing Child Sexual Abuse (Child Sexual Abuse) include cultural taboos that prevent open discussions about the issue, particularly in certain regions like Asia. Additionally, societal stigma may lead families to underreport incidents, especially those involving girls. The lack of protective measures and awareness for boys also contributes to the challenges in recognizing and addre…	Facilitators of Child Sexual Abuse (Child Sexual Abuse) include inadequate protective measures and legal frameworks that fail to safeguard children effectively. Cultural norms and practices that normalize or trivialize abuse can also create an environment where Child Sexual Abuse is more likely to occur. Furthermore, the lack of education and awareness about Child Sexual Abuse among children, par…	Interesting findings from the study include a significant increase in bullying victimization (BV) rates across both high-HDI and low-HDI countries, particularly pronounced in African populations. While no significant trends were observed in Child Sexual Abuse rates for boys or girls across different countries, a notable increase in Child Sexual Abuse rates for girls was identified globally over t…	Review
Bossarte/2008	2004	USA	not mentioned	North America	The study population consisted of public school students enrolled in Grades 7, 9, and 11 or 12 from a racially and ethnically diverse school district identified as high-risk for violence. The sample included students who were 18 years of age or older, as well as those younger than 18 with parental permission.	The Youth Violence Survey, which included anonymous, self-administered questionnaires for public school students . The survey assessed various forms of violence, including peer victimization and perpetration of psychological and physical abuse	4,131 participants	not mentioned specifically	not mentioned	not mentioned	Several interesting findings from the study include the identification of a 5-cluster solution that classifies adolescents based on patterns of co-occurring victimization and perpetration, with significant differences in levels of violence and context. the study found that members of the dating violence cluster often reported being both victims and perpetrators, highlighting the complexity of ado…	Primary
Boumpa/2022	not available	USA, Canada, Italy, Germany, and South Africa.	not mentioned		The study population consisted with ages ranging from 2 to 21 years. The majority of studies included both boys and girls, with two studies exclusively involving girls and one study exclusively involving boys. The studies were conducted in various settings, including mixed, hospital-based, population-based, non-hospital mental health, school-based, and a juvenile detention center.	self-administered questionnaires, structured interviews (e.g., Diagnostic Interview Schedule), and behaviorally specific questions about exposure to violence. Commonly used assessments included the PTSD Reaction Index, Early Sexual Experiences Checklist, and Child Trauma Questionnaire.	28,693 subjects	specific prevalence rates are not detailed in the provided text. The studies included in the document indicate varying prevalence rates based on different populations and methodologies.	not mentioned	not mentioned	Some interesting findings from the document include a significant association between child sexual abuse (Child Sexual Abuse) and post-traumatic stress disorder (PTSD), with pooled odds ratios indicating a strong correlation, particularly in boys . The analysis also revealed that gender did not modify the association between Child Sexual Abuse and PTSD, suggesting similar impacts across sexes. Fu…	Review
Bouvier/1999	Not available	Switzerland	not mentioned	Europe & Central Asia	The study population consisted of randomly selected adolescents aged 14 to 16 years from secondary schools in the canton of Geneva. Among these, 252 reported cases of child sexual abuse were analyzed using a multivariate approach.	survey design and questionnaire to collect data from adolescents. It employed Multiple Correspondence Analysis (MCA) for analyzing relationships between various factors and a mixed automatic classification procedure for clustering observations based on qualitative variables. These tools facilitated the assessment of prevalence and classification of child sexual abuse situations.	1116 partcipants	The global prevalence of child sexual abuse (Child Sexual Abuse) was found to be 10.9% for boys and 33.8% for girls. the study identified various classes of abuse, with the most serious situations, such as genital penetration, affecting 5.6% of girls and 1.1% of boys.	not mentioned	not mentioned	Interesting findings from the study include that The prevalence of sexual abuse varies significantly by gender, with higher rates reported among girls. The analysis revealed that the most serious abuse situations, such as genital penetration, were more common when the abuser was a known individual, particularly a family member. Furthermore, the study highlighted that disclosure to a parent or fam…	Primary
Bridgewater/2016	N/M	Kenya	children and young person act of 1964		N/M	n/m	N/M	32% females and 18% males				Primary
Briere/2024	Not available	The study was conducted in Canada, although participants were recruited from online platforms accessible to English speakers from other countries, primarily housed in the U.S.	The Canadian Criminal Code.	North America	The study population consisted of English-speaking individuals aged 19 or older. The sample included female, male, nonbinary, with a diverse racial composition including White and various other racial identities. Participants were recruited online, which resulted in a higher representation of non-White and LGBTQ+ individuals compared to typical research samples.	Child Abuse Experiences and Sexual Harassment (CAESH) scale, the PTSD Checklist-5 (PCL-5) was employed to measure posttraumatic stress symptoms, while hierarchical multiple regression analyses were conducted to evaluate the relationships between CAESH and psychological symptoms. Participants also completed an anonymous online survey regarding life experiences, discrimination, and psychological sy…	528 participants	The prevalence of childhood sexual abuse (C-Child Sexual Abuse) was reported as 18.0% for women and 7.5% for men.	not mentioned	not mentioned	self-reported female participants reported nearly three times higher rates of Child Abuse Experiences and Sexual Harassment (CAESH) compared to male participants. the study also found that when the definition of childhood sexual abuse was expanded to include noncontact experiences, prevalence rates significantly increased, highlighting the importance of inclusive definitions in understanding the …	Primary
Broekho/2022	2006-2008	Norway	not mentioned	Europe & Central Asia	The study population consisted of adolescents from Nord-Trøndelag.	A self-administered questionnaire containing over 100 health- and lifestyle-related questions, including items on exposure to traumatic events, psychological distress, and family cohesion.	8,199 adolescents, out of 10,464 who were invited to participate.	not mentioned specifically, 5.2% of adolescents reported experiencing sexual abuse.	not mentioned	not mentioned		Primary
Brunton/2023	Not available		not mentioned		various	Adverse Childhood Experiences (ACEs) questionnaire, retrospective questionnaires and statistical models for analyzing the effects of different types of abuse.	various sample sizes from studies	The prevalence of childhood sexual abuse varies by region, with North America reporting 20.4% (106 studies), South America 22.4% (2 studies), Asia 9.0% (43 studies), Europe 14.3% (27 studies), Africa 18.9% (14 studies), and Australia 28.8% (12 studies).	inconsistent definitions and age limits across different cultures and legal frameworks, which complicate research and intervention efforts. Additionally, societal stigma and lack of awareness can prevent survivors from disclosing their experiences or seeking help. The variability in assessment tools and the focus on specific abuse types may also hinder comprehensive understanding and support for …	lack of effective protective measures and policies within families, communities, and institutions, which can create environments where abuse is more likely to occur. Additionally, societal norms that normalize or trivialize abusive behaviors can contribute to The prevalence of such acts.	Interesting findings indicate that experiencing multiple instances of maltreatment is linked to poorer outcomes for survivors, suggesting a dose-response relationship where increased severity or frequency of abuse correlates with greater adverse effects. Research also highlights that different types of abuse often co-occur, with emotional and psychological abuse frequently accompanying physical o…	Review
Burcham/2023	Not available	USA	In Ohio, House Bill 19, passed in 2009, mandates prevention programs in schools regarding dating violence. It requires education on dating violence for grades 7–12, updates harassment policies to include dating violence, and mandates training for specified staff members every five years. The law emphasizes the importance of recognizing warning signs and characteristics of healthy relationships.	North America	The study population consists of adolescents, specifically middle and high school students, who are at risk for teen dating violence	surveys and questionnaires adapted from adult screening instruments to assess experiences of dating violence among adolescents. These tools included questions designed to identify instances of physical, emotional, and sexual dating violence.	not specific, various samples.	states that almost 1 in 5 adolescents aged 12–18 years reported experiencing sexual abuse victimization, which equates to approximately 18%.	Barriers to addressing child sexual abuse include a lack of protocols and procedures for screening and assisting adolescents in violent relationships, as reported by 81.3% of school counselors and 86.4% of school nurses.	the establishment of emotional connections between adolescents and older individuals, which can sometimes lead to manipulation and grooming. Additionally, a lack of awareness and education about recognizing safe relationships and reporting mechanisms contributes to vulnerability. The absence of effective support systems and protocols in schools further enables the perpetuation of such abuse.	One interesting finding is that positive parenting is significantly predictive of lower levels of teen dating violence (TDV), while high levels of autonomy without parental warmth can lead to increased aggression. Additionally, adolescents who perceive their neighborhood as supportive report lower levels of TDV, highlighting the importance of community context. Lastly, digital dating violence is …	Primary
Buttar/2013	April 18, 2008, and August 19, 2009.	USA	The background laws mentioned are NRS 129.050 and NRS 129.060, which allow minors in Nevada to receive treatment for sexually transmitted infections and treatment for alcohol and drug abuse without parental consent.	North America	The study population consisted of females involved in the juvenile justice system. Sociodemographic characteristics included age, race/ethnicity, juvenile justice system involvement, and sexual orientation. The study focused on high-risk populations, particularly girls in the juvenile justice system.	he Brief Symptom Inventory (BSI-18) to measure psychological distress, the CRAFFT scale for screening substance use problems, and a modified question from the Youth Risk Behavior Surveillance Survey to assess lifetime suicide attempts. The BSI-18 includes subscales for depression, anxiety, and somatization, while the CRAFFT scale consists of six screening questions.	305 participants, which represented 72% of the 517 eligible females	The prevalence of child sexual abuse among the study population was reported as 49.8%		factors such as power imbalances in relationships, lack of supervision or protective adults, and environments that normalize or tolerate abusive behaviors. Additionally, societal attitudes that minimize the seriousness of sexual abuse can create an atmosphere where perpetrators feel emboldened. Access to education and awareness programs can serve as facilitators for prevention by empowering child…	Some interesting findings from the study include that younger female adolescents involved in the juvenile justice system are at a greater risk for psychological distress and attempted suicide compared to older participants. Additionally, factors such as self-identification as lesbian or bisexual, experiencing physical or sexual parental abuse, and clinically significant psychological distress wer…	Primary
C Pius/2015	2014	Nigeria	not mentioned	Western & Central Africa	The study population consisted of adolescents who met the inclusion criteria and were consecutively recruited from three selected secondary schools in Enugu and Ebonyi states, Nigeria. The participants included both male and female students aged primarily between 10 to 19 years. The socio-demographic distribution included upper, middle, and lower social classes.	A structured self-administered questionnaire was used as the primary study tool to collect information from the adolescents. The questionnaire included items on socio-economic demographics, types of sexual abuse, experiences with sexual abuse, perpetrators, and frequency of abuse	506 adolescents.	The overall prevalence of child sexual abuse among adolescents in the study was found to be 40%. Additionally, the one-time prevalence rate of sexual abuse was reported at 11.5%.	not mentioned	Facilitators of child sexual abuse include factors such as a decline in socioeconomic status, family disruption, and the presence of physical or emotional abuse within the home. Additionally, the normalization of sexualized behavior through exposure to pornography can create an environment where abuse is more likely to occur. Lastly, a lack of awareness and education about sexual abuse among adol…	Some interesting findings from the study include that females were 1.53 times more likely to be abused than males, and 25% of girls and 17% of boys experience sexual abuse by age 18. the study also noted that the most common form of sexual abuse reported was without physical contact, often occurring at home or online. Furthermore, there was no significant correlation found between social class, a…	Primary
Cameron/2005	not mentioned	data from English speaking countries	not mentioned		homosexual men and homosexual women from San Francisco, who were surveyed about their sexual partners. offenders involved in substantiated physical or sexual abuse cases in Illinois, categorized by the sex of the perpetrator and victim.	Surveys to gather data on sexual behavior and identity among homosexual men and women. A coding system for analyzing newspaper reports on foster parent molestations. Data collection methods for substantiated abuse cases, which likely included case files and interviews, although specific instruments were not detailed.	The total sample size across the studies mentioned is 1,958 individuals	approximately 1% of children in foster or adoption-subsidized homes in Illinois experienced sexual abuse, based on the reported cases. Additionally, 34% of the 270 substantiated sexual abuse cases involved homosexual perpetrators.	not mentioned	The presence of foster or adoptive parents with a higher propensity for abuse, particularly among homosexual practitioners. Inadequate oversight and monitoring of foster care environments, allow abusive behaviors to go unchecked. cultural and institutional resistance to acknowledging and addressing the risks associated with certain caregiver demographics, which may hinder protective measures	A significant proportion of homosexual men (23%) and women (4%) admitted to having had some sexual contact with minors, although none identified as "pedophiles."	Review
Cappelleri/1993	1986	USA	The Second National Incidence and Prevalence Study of Child Abuse and Neglect was mandated by Congress in 1984 to assess the national incidence and prevalence of child abuse and neglect. This legislation aimed to evaluate how the severity, frequency, and character of child maltreatment had changed since the First National Incidence Study conducted in 1980	North America	The study population consisted of a nationally representative sample of children identified through Child Protective Services and other community professional agencies, including hospitals, schools, and social services. The analysis focused on demographic factors such as age, gender, income, ethnicity, and county metro-status to examine the incidence of sexual and physical abuse	combination of structured interviews, case record reviews, and surveys to gather data on child abuse and neglect. Specific tools included the WESVAR program for descriptive results and the WESLOG program for logistic regression analysis.	exact sample size not specified	The estimated prevalence of child sexual abuse in 1986 was 2.11 per 1,000 children, with a total of approximately 133,619 reported cases. This indicates a significant incidence of sexual abuse among the child population during that year.	not mentioned	not mentioned	Some interesting findings from the study include that low income was a significant risk factor for both physical and sexual abuse, confirming previous research. Additionally, the study revealed that girls were at a higher risk for sexual abuse compared to boys, while physical abuse rates did not vary by gender. Furthermore, it was found that sexual abuse was more likely for Whites than for Blacks…	Primary
Carlstedt/2001	1993 to 1997.	Sweden	not mentioned	Europe & Central Asia	The study population consisted of male perpetrators convicted of sexual child abuse in the V¨astra G¨otaland region, with a significant portion having previous convictions. The cohort showed high prevalence of substance abuse, previous psychiatric treatment, and unemployment. The majority of perpetrators were born and raised in Sweden, with a notable representation of immigrants.	a standardized protocol for data collection, which included documentation such as indictments, police investigations, forensic psychiatric reports, and sentencing details. Data on various factors like age, sex, socioeconomic conditions, and previous criminality were registered for computerized analysis.	196 male perpetrators convicted of sexual child abuse. This group was part of a total of 203 convictions for sexual child abuse during the study period.	the study found that the yearly risk of becoming a victim of sentenced sexual child abuse was 33 per 100,000 girls and 5.2 per 100,000 boys. Over a 15-year period, this translates to approximately 5 per 1,000 girls and almost 8 per 10,000 boys being victims in sentenced cases. The majority of victims were girls, accounting for 85% of the cases.		Facilitators of child sexual abuse include the high prevalence of familial relationships between perpetrators and victims, as most offenders are known to the child, often being biological fathers or close relatives. Socioeconomic factors, such as unemployment and substance abuse, can create environments where abuse is more likely to occur. Additionally, the lack of effective legal and social supp…		Primary
Carrellas/2018	not provided	USA	Key background laws include the Social Security Act of 1935, which supported programs by the Children’s Bureau, and the Child Abuse Prevention and Treatment Act (CAPTA) of 1974, which expanded child protections and defined child abuse. Amendments to CAPTA were made in 2010, 2015, and 2016, enhancing definitions and funding for child maltreatment research and services. Additionally, the Families F…	North America	The study population consists of children and adolescents aged 0 to 17.5 years at baseline, with a subsample of adolescents aged 18 to 19.5 years . Participants included youth living at home or in other arrangements, regardless of service receipt, and were selected from nine geographic areas in the U.S. served by state child welfare agencies.	The primary tool used in The study is the Kaufman Brief Intelligence Test (K-BIT), which assesses verbal and nonverbal intelligence through two subscales: vocabulary (expressive and definitions) and matrices (ability to perceive relationships and do analogies). Additional instruments include the Family Support Scale for measuring social support and various surveys for collecting data from youth, …	5,872 children and adolescents, with a subsample of 334 adolescents aged 18 to 19.5 years.	The lifetime prevalence of child sexual assault and abuse among 17-year-olds is estimated at 26.7% for females (1 in 4) and 5.1% for males (1 in 20). Nationally, 8.5% of cases of child maltreatment involved sexual abuse, with significant variations across states due to differing definitions and reporting practices.	not mentioned	Facilitators of child sexual abuse include factors such as family instability, social stressors, and poor parental adjustment, which can increase vulnerability. Additionally, a lack of protective factors, such as supportive relationships and effective coping strategies, can contribute to the risk of victimization. Access to resources and education about consent and healthy relationships can serve…	2.5% of older adolescents reported experiencing sexual assault in the past 12 months, while 3.9% engaged in transactional sex. The research highlighted that higher levels of intellectual ability were associated with lower odds of engaging in transactional sex, suggesting an inverse relationship between intellectual ability and risk behaviors. Additionally, the study emphasizes the need for target…	Primary
Castelli/2015	2004-2005	Italy	not mentioned	Europe & Central Asia	The study population consisted of students aged 18 to 19 years, primarily from the fifth year of high school, with a slight prevalence of males (53.1%) compared to females (46.9%). The sample included students from various types of schools, including technical institutes, and professional schools.	The study utilized a structured questionnaire divided into three parts: 1. An introductory section to motivate respondents and ensure anonymity. 2. A section investigating past abuse experiences, socio-demographic data, and sexual information. 3. The EAT 26 test to assess predisposition to eating disorders.	388	The prevalence of child sexual abuse among the study samples ranged from 12.5% in Varese to 34.1% in Lauria.	not mentioned	Facilitators of child sexual abuse may include a lack of awareness and education about the issue, which can lead to underreporting and normalization of abusive behaviors. Additionally, inadequate legal protections and support systems for victims can create an environment where abusers feel empowered to act without fear of consequences. Cultural attitudes that stigmatize victims or discourage open…		Primary
Castro 2019 (endnote reference Thomas 2023) Excluded from prevalence analysis	literature from previous decades leading up to 2019.	Multiple countries	Not mentioned		Victims of Childhood Sexual Abuse (CSA).	Mini-review of empirical and theoretical studies.	Not applicable	Not applicable	Not reported	Gender: Girls are 3–5 times more likely to experience CSA. Age: Peak vulnerability between 6–12 years. Substance Use: Increased likelihood of alcohol/drug use before sex raises vulnerability.	Purpose: The primary aim of this mini-review was to analyze the relationship between Childhood Sexual Abuse (CSA), risky sexual behaviors, and revictimization during adolescence and early adulthood. It also reviewed theoretical frameworks to explain these relationships and highlighted the importance of prevention programs and sex education. Psychological Impact: Low self-esteem, traumatic sexuali…	Review
Catarina/2024	2022	Portugal	Portuguese legislation criminalizes acts violating children's rights, including online grooming, through articles such as 171.º and 176.º. In 2015, a specific law was enacted to punish adults who entice minors via information and communication technologies. Additionally, Portugal adheres to the Global Alliance against the Sexual Abuse of Children Online established in 2012.	Europe & Central Asia	The study population comprised adolescents aged between 12 and 15 years. Of the participants, 53.8% were boys and 46.2% were girls. Most participants' parents were married or in a de facto relationship (63.2%), followed by those who were divorced (25.5%), single (8.5%), and widowed (2.8%).	The study utilized several instruments, including a sociodemographic questionnaire, the Questionnaire for Online Sexual Solicitation and Interaction with Adults (QOSSIA), and the Sexting Questionnaire (SQ). The sociodemographic questionnaire assessed variables like age, gender, and parental control, while QOSSIA measured abusive sexual solicitations and interactions with adults. The Sexting Quest…	106 participants.	not mentioned	poor parent-adolescent relationships, which may hinder effective parental control and communication.	Facilitators of child sexual abuse identified in the study include prior experiences of victimization, such as peer/sibling victimization and sexual victimization, which increase the likelihood of online grooming. The use of the internet as a communication tool also serves as a facilitator, allowing offenders to manipulate and exploit minors without physical contact. Furthermore, the normalizatio…		Primary
Cenat/2023	2020	Haiti	not mentioned	Latin America & Caribbean	The study population consisted of participants aged 15-24 years. Participants were selected from both rural and urban areas across Haiti, with close to half. The sample included individuals from selected households and street youth, ensuring a diverse representation of the population.	PTSD Checklist for DSM-5 (PCL-5): A 20-item self-report questionnaire assessing PTSD symptoms. Centre for Epidemiological Studies Depression Scale (CES-D-10): A 10-item scale measuring depressive symptoms. Kessler Psychological Distress Scale: A 10-item scale assessing psychological distress. Screening Grid for Detection of Alcohol and Drug Problems in Adolescents: A measure assessing substance u…	3,586 participants	The prevalence of child sexual abuse in the study was reported at 11.27%, with 12.09% for girls and 10.38% for boys.	not mentioned	Facilitators of child sexual abuse identified in the study include the presence of known perpetrators, such as family members and authority figures, who exploit their positions of trust. Additionally, societal acceptance of violence and inadequate protective measures for children create an environment where abuse can occur more easily. Lack of education and awareness about child rights and availa…	The overall lifetime prevalence of sexual violence was 27.44%, with a significantly higher rate among female participants (29.02%) compared to males (25.73%). A notable 25.66% of participants reported experiencing sexual violence without penetration, with females again showing a higher prevalence (27.21%). the study highlighted significant gaps in data regarding sexual violence among youth in the…	Primary
Cénat/2024	not provided	Haiti	not mentioned	Latin America & Caribbean	The study population consisted of participants aged 15 to 24 years. Participants were selected using a multistage stratified sampling approach across 10 geographic departments in Haiti.	structured questionnaire assessing sexual victimization, sexually transmitted infections (STIs), and demographic information.	3,586 participants	not mentioned	not mentioned	Facilitators of child sexual abuse include power imbalances in relationships, where abusers exploit their authority or trust. Cultural norms that normalize or trivialize sexual violence can also contribute to The prevalence of abuse. Additionally, inadequate legal frameworks and enforcement can create environments where abusers feel unaccountable for their actions.		Primary
Chacko/2022.	2018	India	not mentioned	South Asia	The study population consisted of college students aged 17-25 years. Among the participants, 66.2% were women and 33.8% were men , with the majority (81.2%) coming from South India, particularly Kerala and Tamil Nadu	anonymous questionnaire created using Google Forms	596 respondents	The prevalence of child sexual abuse (Child Sexual Abuse) in the study indicated that approximately 49% of respondents experienced some form of sexual abuse	Barriers to addressing child sexual abuse include a lack of awareness and understanding of what constitutes sexual abuse, cultural conservatism that discourages open discussions, and fear of stigma associated with reporting abuse. Additionally, many children do not receive adequate counseling from parents about sexual abuse, leading to underreporting. The absence of supportive legal frameworks an…	Facilitators of child sexual abuse include poor communication between parents and children regarding sexual abuse, leading to a lack of awareness about "good touch" and "bad touch."	ome interesting findings from the study include that 49% of respondents reported a history of sexual abuse, with the majority being 12–14 years old girls targeted primarily by strangers (42.7%). Notably, one-third of victims did not confide in anyone about their abuse, and nearly 50% of respondents had not been counseled by their parents regarding sexual abuse. Furthermore, despite the high preva…	Primary
Chandraratne/2018	2014-2016	Sri Lanka	The Education Ordinance of 1939 in Ceylon permitted corporal punishment, including caning of children. In 2001, the Sri Lankan Ministry of Education issued a ban on corporal punishment, followed by guidance for alternative disciplinary strategies in 2005. Despite these regulations, there has been controversy and resistance within the teaching profession regarding the implementation of the ban.	South Asia	The study population comprised students aged 18-19 years studying in Sinhala medium Advanced Level classes in state schools in the Gampaha district of Sri Lanka.	The study utilized the SICAST-R (Sri Lankan version of the ISPCAN Child Abuse Screening Tool-Retrospective version) to assess experiences of physical, sexual, and emotional abuse. The SICAST-R is a self-administered tool consisting of 16 items, with six related to physical abuse and five each to sexual and emotional abuse.	1,479 students	The overall prevalence of childhood sexual abuse in the study was 9.1%, with a higher prevalence among females (11.5%) compared to males (6.4%).	not mentioned	Facilitators of child sexual abuse identified in the study include The prevalence of abuse by known individuals, such as neighbors and relatives, which can create an environment of trust that is exploited. The lack of effective reporting mechanisms and societal stigma surrounding abuse also contribute to the continuation of such acts. Furthermore, inadequate education and awareness about child pr…	Interesting findings from the study include that childhood physical abuse was reported to be more prevalent than emotional and sexual abuse, with parents and teachers identified as the most common perpetrators of physical abuse.	Primary
Chavez/2009	2004-2005	Mexico	not mentioned	Latin America & Caribbean	The study population consisted of students aged 12 to 24 years, with 60.4% being women. Most participants (96.1%) were between 16 to 24 years old, and 68.8% belonged to low and middle socioeconomic levels. Additionally, 34.2% of the students resided in rural areas.	Key instruments included the Coopersmith Self-Esteem Inventory for self-esteem measurement, the Strauss Scale for assessing intrafamily violence, and questions regarding parental education, addictions, and violence.	1,730 students.	The prevalence of childhood sexual abuse in the study was found to be 3.6% for females and 1.9% for males, with an overall prevalence of 2.9% .	not mentioned	high parental alcohol consumption, violence toward the mother, and the presence of family members as perpetrators. Additionally, factors such as low self-esteem and a lack of support systems can increase vulnerability to abuse. the study also highlighted that a high self-esteem level acted as a protective factor against abuse.		Primary
Chen J 2004	2002	China	N/M	East Asia & Pacific	The study population comprised female students aged 16 to 29 years.	anonymous self-administered questionnaire that included sections on general demographic information, sexual experiences, 12 forms of child sexual abuse (Child Sexual Abuse), the Center for Epidemiologic Studies Depression Scale (CES-D), Self Esteem Scale (SES), risk behaviors, and health status self-evaluation.	1121 female students	0.256	N/M	lack of supervision or protective adults, environments that normalize or trivialize sexual behavior, and the presence of manipulative or coercive individuals.		Primary
Chen/2004b	not mentioned	China	not mentioned	East Asia & Pacific	The study population consisted of high school students from four provinces in China, including Beijing municipality, Hubei, Henan, and Hebei. Among the participants, 50.2% were female and 49.8% were male, with an average age of 17.2 years, predominantly aged 16-19.	Center for Epidemiologic Studies Depression Scale (CES-D): A 20-item self-report scale measuring depressive symptoms, with a score range of 0 to 60. Self-Esteem Scale (SES): A 10-item scale assessing global self-esteem, scored on a four-point scale. Risk Behaviors Questionnaire: Adapted from the Youth Risk Behavior Survey (YRBS), addressing various risk behaviors including suicidal ideation and s…	3,032 students	The overall prevalence of childhood sexual abuse (Child Sexual Abuse) reported in the study was 13.6%.	not mentioned	not mentioned	Low Rates of Child Sexual Abuse: The prevalence of Child Sexual Abuse among Chinese adolescents was notably lower than in Western countries, with only 13.6% reporting any unwanted sexual experiences. Gender Differences: Boys with a history of Child Sexual Abuse exhibited higher rates of externalizing behaviors, while girls tended to internalize their distress, indicating different coping mechanis…	Primary
Chen/2016	not mentioned	USA	he background laws include the Children and Youth Welfare Act, the Educational Fundamental Act, and the Protection of Children and Youths Welfare and Rights Act in Taiwan. These laws focus on child protection, welfare, and the prohibition of corporal punishment in education. They reflect a shift in child protection from private family matters to public responsibility.	North America	The study population consisted of child victims categorized into three age groups: 0–5 years, 6–11 years, and 12–17 years. This categorization was based on different developmental phases and education levels, including preschool, primary school, and junior/high school. The data were organized by a single year of age and included indigenous people, based on information from the Department of House…	routinely recorded data from the Department of Statistics in the Ministry of the Interior, which included administrative reports on substantiated maltreatment cases. Additionally, self-reported data from community surveys were referenced to analyze The prevalence of child maltreatment.	The total sample size across the years mentioned in the data includes 9,196 (2010), 9,585 (2011), and 10,168 (2012), among others	The prevalence of child sexual abuse in Taiwan increased significantly, rising from 5.9% of all substantiated maltreatment cases in 2004 to 14.1% in 2013.	not mentioned	Facilitators of child sexual abuse include the presence of adverse childhood experiences, such as physical and emotional abuse, which are strongly associated with increased risk. Additionally, factors like the age of victimized children, changes in societal norms, and the involvement of non-parental perpetrators contribute to The prevalence of sexual abuse. the study highlights the need for compr…	Interesting findings from the study include a nearly tripling of substantiated child maltreatment cases in Taiwan from 2004 to 2013, with a notable increase in child sexual abuse cases.	Primary
Chimdessa/2018	2016	Ethiopia	not mentioned	Eastern & Southern Africa	The study population consisted of street children aged 10–18 years,. Among the participants, 46 were male and 15 were female, with a significant number having never attended school.		61 street children.	not mentioned	Barriers to addressing childhood sexual abuse among street children include a lack of safe sleeping places, social isolation, and the absence of protective adults.	Facilitators of child sexual abuse among street children include their vulnerable living conditions, such as sleeping in unsafe environments and being exposed to older street children who may coerce them into sexual activities. The prevalence of survival sex and the presence of strangers in their surroundings also contribute to their exploitation. Additionally, the lack of protective measures and…	Interesting findings from the study include that street children often initiate sexual activity at an earlier age and engage in high-risk sexual behaviors for survival. The research revealed a significant gap in educational opportunities, with many on-street children having never attended school compared to their off-street counterparts. Furthermore, the study highlighted that socio-economic fact…	Primary
Chime/2021	2019	Nigeria	not mentioned	Western & Central Africa	The study population consisted of senior secondary school students from four public secondary schools in Enugu Metropolis, Nigeria. The majority of respondents were middle and late adolescents, aged primarily between 14 to 16 years, with a gender distribution of 45.2% male and 54.8% female. Most participants lived with both parents, and a significant portion had parents with secondary education a…	structured questionnaires as the primary tool for data collection.	136	The prevalence of childhood sexual abuse (Child Sexual Abuse) in the study was found to be 35.7%.	not mentioned	Facilitators of child sexual abuse (Child Sexual Abuse) include a lack of parental supervision and protection, which can create opportunities for abuse to occur. Environmental factors, such as living in unsafe neighborhoods or having unstable family dynamics, may also contribute to increased vulnerability. Furthermore, societal norms that stigmatize discussions about sexual abuse can prevent chil…	Some interesting findings from the study include that adolescents whose fathers were self-employed or salaried were more likely to experience sexual abuse. Additionally, students in the Senior Secondary School 2 (SSS2) class were found to be 2.5 times more likely to be sexually abused compared to those in other classes. the study also revealed that a high proportion of respondents with parents wh…	Primary
Chinawa/2013	not mentioned	Nigeria	not mentioned	Western & Central Africa	The study population comprised secondary school students aged 12 to 18 years in Enugu metropolis. Of the participants, 192 (51.6%) were females and 180 (48.4%) were males, . Most participants (77.2%) belonged to the upper socioeconomic class, and The study included students from four secondary schools with a complete school health program.	a structured self-administered questionnaire developed from the Childhood Experience of Care and Abuse Questionnaire (CECA.Q).	372 subjects	10.2%	not mentioned	Facilitators of child sexual abuse include environments where children lack adequate protection and supervision, such as those living with step-parents or in foster care, which increases their vulnerability. Additionally, parental factors like substance abuse, mental health issues, and a history of being abused themselves can create conditions that enable abuse. Societal attitudes that normalize …		Primary
Chiu/2014	2002-2005	USA	not mentioned	North America	The study population consisted of men and women aged 30 to 79 years, residing in Boston, Massachusetts. The sample was designed to be racially, ethnically, and economically diverse, with over half of the subjects under the age of 50 years.	a self-administered questionnaire adapted from a clinically validated abuse instrument developed by Leserman et al.	5,502 participants.	15% to 27%	not mentioned	not mentioned		Primary
Chodan/2021	not mentioned	Spain, Pakistan, the USA, England, Canada, Australia, Norway, Italy, Germany, the Netherlands, Israel, Taiwan, Nepal, Sri Lanka, South Africa, and Ghana.			The study populations include children and adolescents with mild to moderate intellectual disabilities, aged 10-18 years, as well as a broader demographic of approximately 525,000 children and adolescents in Western Australia, with 10.4% having disabilities. Some studies specifically focus on individuals with various disabilities, such as physical disabilities, hearing impairments, and neurologic…	Personal Safety Questionnaire" (PSQ) to assess prevention knowledge and imagined preventive behavior. Behavioral Skill Training (BST) was also employed to enhance preventive skills through in situ tests. However, many studies faced limitations due to the lack of valid, behaviorally relevant methods and the reliance on self-reported measures rather than actual observed behaviors.			not mentioned	not mentioned	Interesting findings from the studies indicate that children and adolescents with disabilities are significantly more likely to experience sexual abuse, with a prevalence rate of 29.2%. A meta-analysis revealed that individuals with disabilities have over twice the risk of experiencing sexualized violence compared to those without disabilities.	Primary
Choudhry/2018	not mentioned	India		South Asia	The study population includes various groups such as children below 18 years, commercial sex workers, young men and women from educational institutions, and specific populations like sex-trafficked girls and street children. It also encompasses tribal and non-tribal women, as well as men who have sex with men (MSM).	the study utilized various data collection tools, including interview guides, audio/visual recordings, field notes, and standardized instruments for data collection. Reliability and validity of these tools were assessed in The study.	varied across studies	The prevalence of child sexual abuse (Child Sexual Abuse) in the studies ranged from 4% to 57% among boys in educational institutions and 3% to 39% among women above 18 years of age. Among young women below 18 years, The prevalence estimates ranged from 4% to 41%.	not mentioned	Facilitators of child sexual abuse (Child Sexual Abuse) include the accessibility of victims to known perpetrators, often family members or individuals in positions of power. A pathological family atmosphere, early exposure to sexual behaviors, and a lack of protective measures also contribute to the risk of Child Sexual Abuse. Additionally, deviant sexual interests among offenders and societal n…		Review
Christoffersen/2013	not mentioned	Denmark	not mentioned	Europe & Central Asia	The study population consisted of 24 years old, . The sample included both child protection cases, where support was provided due to concerns about the child's well-being, and non-child protection cases, with demographic characteristics summarized in The study.	The study utilized retrospective self-reports to assess experiences of maltreatment, employing single-item questions for various types of abuse, including physical neglect, emotional abuse, physical abuse, and sexual abuse. Responses were rated on a two-point (yes/no) format to facilitate precise estimates of prevalence. Additionally, Computer Assisted Personal Interviewing (CAPI) was used to enh…	2,980 participants.	The prevalence of child sexual abuse reported in the study was 3.4% for the total sample, with 0.7% for males and 6.4% for females.	not mentioned	acilitators of child sexual abuse include societal norms that may minimize or normalize abusive behaviors, leading to a lack of accountability for perpetrators. Additionally, inadequate training and awareness among professionals and caregivers can result in missed opportunities for intervention and support for victims.	Interesting findings from the study include the higher prevalence of sexual abuse reported among females (6.4%) compared to males (0.7%), highlighting significant gender differences in victimization. the study also revealed that children in child protection cases reported experiencing all four types of childhood abuse more frequently than those not in such cases, indicating a potential link betwe…	Primary
Clark/2024	not mentioned	USA	not mentioned	North America	The study population consisted of incarcerated individuals,and included both males and females. The sample was racially and ethnically diverse.	Multidimensional Scale of Perceived Social Support (MSPSS) to measure social support levels among participants. Additionally, an assessment created by the Minnesota Department of Corrections (MnDOC) was employed to measure criminogenic needs and responsivity issues, including adverse childhood experiences (ACEs).	2,100 incarcerated individuals.	21% for males and 43% for females.	not mentioned	not mentioned		Primary
Cloitre/1996	1991-1992	USA	not mentioned	North America	The study population consisted of admitted female inpatients aged 18 to 59 at an urban private university psychiatric hospital. The sample included women with a history of adult sexual assault and those with no history of assault .	chart reviews for diagnostic assessments and retrospective self-reports to gather data on abuse and assault histories	409 female inpatients.	range from 14% to 22%.	not mentioned	not mentioned		Primary
Coelho/2021	N/M	multiple countries	Historically, Roman law set the marriage age at 12 for girls and 14 for boys, which influenced later legal frameworks. In Portugal, sexual crimes were recognized as crimes against personal freedom only after 1995. The Council of Europe established the Lanzarote Convention to protect children from sexual exploitation and abuse, highlighting the need for legal protections.		The study population includes children and adolescents, with a focus on those affected by sexual violence and maltreatment. I	structured interviews, questionnaires, and standardized assessment scales to evaluate experiences of abuse and maltreatment. Forensic procedures were employed for evidence collection, including physical examinations and documentation of injuries.	N/M	N/M	N/M	the presence of power imbalances in relationships, such as those between adults and children in institutional settings. The lack of stringent policies and oversight in organizations like schools and youth programs can create environments where abuse is more likely to occur.		Review
Coleman/2010	not mentioned	USA	not mentioned	North America	The study population consisted of incarcerated youth, with male and female participants. the sample included White and African American individuals. One third came from families with a primary wage earner in a low-skill occupation, and 21% were supported by public assistance.	Key measures included the SCL-90-R for mental health symptoms, and summative scales for family substance abuse (FSA) and family mental health (FMH).	398 participants	The prevalence of childhood sexual abuse (Child Sexual Abuse) in the study was reported at 23.1%.	not mentioned	not mentioned	some interesting findings from the study include that childhood sexual abuse (Child Sexual Abuse) was reported at more than twice the general population prevalence, with girls more likely to report such experiences.	Primary
Colin/2020	not mentioned	USA	not mentioned	North America	The study population consisted of immigrated high school students from Central America, primarily from El Salvador, Honduras, and Guatemala. The average age of participants was 19 years, with a modal self-reported duration of living in the United States being two years.	The study utilized several tools and instruments, including the Strengths and Difficulties Questionnaire (SDQ) for assessing externalizing behavior problems, the Inventory of Parent and Peer Attachment (IPPA) for measuring peer relationships, and the Adverse Childhood Experiences Scale (ACES) for evaluating childhood adverse experiences.	76 participants.	not mentioned	not mentioned	not mentioned	the study found significant links between emotional abuse and increased conduct problems, suggesting that abuse is particularly related to externalizing behavior issues in recently immigrated youth	Primary
Collin/2013	not mentioned	United States, Australia, Africa, Germany, New Zealand, and the United Kingdom	not mentioned		The study population includes children and adolescents who have experienced child sexual abuse (Child Sexual Abuse), with a focus on various demographics such as age, sex, race, ethnicity, and socioeconomic status.	not mentioned	not mentioned	not mentioned specifically	not mentioned	Facilitators of child sexual abuse (Child Sexual Abuse) include factors that may increase the likelihood of abuse occurring, such as the absence of one or both parents, the presence of a stepfather, and family adversity. Vulnerability is heightened in children with disabilities, as they may be less able to protect themselves or communicate about the abuse.	Some interesting findings from the document include that cumulative experiences of victimization (polyvictimization) are more detrimental to a child's well-being than any single type of abuse, including child sexual abuse (Child Sexual Abuse).	Review
Collings/1991	not mentioned	South Africa	not mentioned	Eastern & Southern Africa	The study population consisted of male undergraduate psychology students at the University of Natal. The participants' ages ranged from 17 to 36 years, with an average age of 19.7 years, and the racial demographics included 60.9% white, 18.7% Asian, 16.2% black, and 4.2% coloured students.		284 male undergraduate psychology students.	The prevalence of child sexual abuse reported in the study was 28.9%.		Facilitators of child sexual abuse include environments where children experience neglect or emotional rejection, making them more vulnerable to manipulation by offenders. The presence of unsupportive family dynamics can also create conditions that allow abuse to occur without detection. Furthermore, offenders may exploit the child's need for affection or support, leading to increased risk of abu…	the study found that being black emerged as a powerful predictor of abuse, which contrasts with North American studies that found no racial differences in abuse rates. The research also highlighted that methodological and definitional issues significantly mediate prevalence rates, emphasizing the importance of how abuse is operationally defined in studies.	Primary
Craven/2007	not mentioned	United Kingdom	Sexual Offences Act 2003 in England and Wales, which addresses "meeting a child following sexual grooming." This legislation highlights the need for a better understanding of sexual grooming to effectively implement the law.	Europe & Central Asia	The study population primarily consists of child sex offenders.	The study utilized various tools and instruments, including qualitative interviews and self-report measures to gather data on offenders' experiences and behaviors related to sexual grooming. Additionally, the Child Molester Empathy Measure was mentioned for assessing empathy levels among offenders.	97 incarcerated child sex offenders	not mentioned	not mentioned	Facilitators of child sexual abuse include the offender's ability to identify vulnerable children, such as those with poor parental relationships or previous victimization. Offenders often groom the environment by targeting single-parent families or isolating the child from protective figures, which increases their access and opportunities to abuse. Additionally, implicit planning by offenders ca…		Primary
Csorba/2005	January 1, 1986, to December 31, 2001	Hungary	Hungarian law recognizes child sexual abuse as a complete crime, including non-penetrative acts. A constitutional court decision in 2002 allowed for same-sex perpetrator-victim cases, and legal proceedings can be initiated by a victim's parent or guardian. A new act effective from July 1, 2003, aims to ensure considerate behavior toward victims and allows for videotaped evidence to be used in leg…	Europe & Central Asia	The study population consisted of girls under 18 years of age who had been exposed to sexual abuse between 1986 and 2001. Among them, 47% were aged 11 to 14 years, with the youngest victim being 2 years old; 75% were students, and 66% of the perpetrators were known to the victims. The study also included cases of intrafamilial abuse, with 25% of perpetrators being family members.	a structured questionnaire to collect data on demographic information, abuse characteristics, and psychological effects. Additionally, clinical interviews were conducted to assess the victims' mental health and emotional well-being.	209 girls	not mentioned	not mentioned	Facilitators of child sexual abuse include the presence of trusted individuals, such as family members or acquaintances, who exploit their relationship with the victim. The normalization of silence around abuse and the fear of not being believed can also enable perpetrators to continue their actions without consequence. Furthermore, inadequate legal and healthcare responses can create an environm…		Primary
Csorba/2012	1 January 1990 to 31 December 2010.	Hungary	Hungarian law recognizes child sexual abuse, allowing legal proceedings to be initiated by a victim's parent, carer, or guardian. A constitutional court decision in 2002 acknowledged that both the perpetrator and victim can be of the same sex in child sexual abuse cases. The new act, effective from 1 July 2003, aims to ensure considerate behavior towards victims and allows for video recording of …	Europe & Central Asia	The study population consisted of girls under 18 years of age who were seen at the clinic following sexual abuse between 1990 and 2010.	not mentioned specifically	266 girls	not mentioned	not given	Facilitators of child sexual abuse include the presence of trusted individuals, such as family members or caregivers, who exploit their relationships with children. A lack of education regarding personal boundaries and the rights of children can also create an environment where abuse is more likely to occur. Additionally, societal norms that minimize or ignore the issue of child sexual abuse cont…		Primary
Cyr/2006	1996 to 1999.	Canada	not mentioned	North America	The study population consisted of females aged 13 to 17 years, The majority were in Grade 9, with over half reporting family financial difficulties and nearly one-third experiencing domestic violence. All participants had been involved in an intimate relationship in the past 12 months.	the Psychological Aggression Scale to assess psychological violence, and the Conflict Tactics Scale-2 (CTS2) to evaluate physical violence received. Additionally, the Sexual Abuse History Questionnaire was administered through semi-structured interviews to gather information on participants' abuse history.	126 females.	not mentioned	not mentioned	not mentioned		Primary
da Silva/2014	not provided	Brazil	Brazilian Constitution of 1988, which mandates the protection of children's rights, and the Statute of Children and Adolescents (Law 8.069) enacted in 1990, which emphasizes the full protection doctrine.	Latin America & Caribbean	The study population consisted of children and adolescents aged 0 to 18 years living in Curitiba, Brazil, who were reported for suspected or confirmed cases of abuse or neglect.	The study utilized secondary data from the reporting registry of the Network for the Protection of Children and Adolescents at Risk for Violence in Curitiba	19,316 records of children and adolescents reported for suspected or confirmed cases of abuse or neglect.	0.047	not mentioned	not mentioned		Primary
Daigneault/2009	not mentioned	Canada	not mentioned	North America	The study population consisted of women and men aged 18 years or older, either currently or previously married or living in common-law. Participants were selected from a random digit dial survey.	The study utilized self-report measures, including the Conflict Tactics Scale (CTS) to assess physical violence. Sexual IPV was measured through a specific question regarding forced unwanted sexual activity in the past five years.	16,993 participants	1.9% for men and 7.9% for women	not mentioned	not mentioned	Some interesting findings from the study include that women with a history of childhood sexual abuse (Child Sexual Abuse) tended to have longer-lasting intimate relationships devoid of violence, suggesting resilience in their relationship choices.	Primary
Danaeifar/2022	not mentioned	Iran	The background laws mentioned in the document include the Law on the Protection of Children and Adolescents, revised in 2020, and the Civil Law (Article 1041 of the Amendment of 2002), which addresses marriage age. Additionally, the laws are influenced by Islamic Penal Code principles, which affect the definitions and penalties related to child sexual abuse.	Middle East & North Africa	children and adolescents, with a focus on various demographic factors affecting their experiences of sexual abuse.	questionnaires, surveys, and qualitative interviews to assess The prevalence and impact of child sexual abuse. Specific methodologies included descriptive-correlational studies, quasi-experimental designs, and cross-sectional approaches	not available	1.5% to 32.5%	not mentioned	Facilitators of child sexual abuse include factors such as parental substance abuse, low parental education, and mental health issues within the family. Socioeconomic status, particularly poverty, also plays a significant role by limiting access to resources and support systems.		Primary
Danielson/2004	not mentioned	multiple African countries	The Personal Responsibility and Work Opportunity Reconciliation Act of 1996 (PRWORA) and amendments to the Child Abuse Prevention and Treatment Act (CAPTA) are highlighted		adolescents, specifically focusing on girls and boys exposed to sexual assault, with a significant emphasis on African adolescents.	various tools and instruments for data collection and analysis. For example, the Foley catheter balloon technique was employed to visualize hymenal injuries in adolescent sexual assault victims, while surveys and epidemiological methods were used in the National Survey of Adolescents to assess The prevalence of sexual assault and associated risk factors.	multiple samples	not specifically mentioned	not mentioned	Facilitators of child sexual abuse (Child Sexual Abuse) include factors such as family environment issues, including substance abuse and domestic violence, which create vulnerabilities for children		Review
Daral/2016	2011	India	not mentioned	South Asia	The study population consisted of adolescent girls . The majority (59.3%) were in mid-adolescence (14–16 years), and 56% belonged to families of low socioeconomic status, primarily from nuclear families (80.1%).	semi-structured questionnaire.	1,060 adolescent girls	26.6%	not mentioned	Facilitators of child sexual abuse identified in the study included family characteristics such as excessive parental arguments and a history of maltreatment within the family. The presence of friends or relatives as perpetrators also contributed to the likelihood of abuse, as these individuals often had easier access to the victims.		Primary
David/2018	not mentioned	Nigeria	Sexual Offences Bill 2015, which stipulates life imprisonment for individuals convicted of sexual violation of children aged 18 years and below.	Western & Central Africa	The study population comprised male and female in-school and out-of-school adolescents aged 10-19 years residing in the Mushin community.	semi-structured, interviewer-administered questionnaire to collect data on socio-demographic characteristics and the history and circumstances of child sexual abuse.	398	25.7%.	not mentioned	familiarity between the abuser and the child, as most perpetrators are known to the victims. Factors such as poverty, poor education, and unstable home environments also contribute to the vulnerability of children. The erosion of cultural values and extended family safety nets due to urbanization and westernization further enhances the risk of abuse.		Primary
Dawson/2014	N/M	USA	The background laws regarding sexual assault have evolved, particularly with the FBI's 2012 expansion of the definition of rape to include aggression by any gender against any gender.	North America	The study population consisted of participants aged 18 to 30, predominantly Caucasian (66.5%), with a mix of other ethnicities including Asian (10.7%), African American (9.1%), and Hispanic (9.1%). Most participants were single (68.7%) and had an average of 15.1 years of formal education.	Demographic Questionnaire for gathering participant background information, and the Sexual Experiences Survey – Short Form for Perpetration (SES-SFP) to assess sexually coercive behavior. Additionally, the Difficulties in Emotion Regulation Scale (DERS) measured emotional regulation difficulties, while the Inventory of Callous and Unemotional Traits (ICU) assessed callous and unemotional traits.	329 participants	20.4%.	societal stigma, lack of awareness, and insufficient education about the signs and consequences of abuse. Victims may face fear of not being believed, shame, or retaliation.	Facilitators of child sexual abuse include power imbalances, such as those present in adult-child relationships, which can create opportunities for exploitation. Lack of supervision and safe environments, along with societal norms that minimize or normalize abusive behaviors, can also contribute to The prevalence of abuse.		Primary
De Almeida/2020	N/M	Brazil	Statute of the Child and Adolescent, established by Lei nº 8.069 on July 13, 1990, in Brazil. This law outlines the rights of children and adolescents and aims to ensure their protection and social inclusion. It emphasizes the importance of comprehensive care and the involvement of various sectors, including education, health care, and the justice system.	Latin America & Caribbean	the study population consisted of adolescents aged 12 to 18 years who were in institutional sheltering situations.	a structured and multidimensional script for data collection, which included the Parcours Amoureux des Jeunes (PAJ) scales, adapted and validated for Brazil.	72 participants.	N/M	N/M	N/M		Primary
de Sena/2018	N/M	Brazil	N/M	Latin America & Caribbean	The study population consisted of children (≤ 11 years) and adolescents (12-18 years) of both sexes who underwent sexual examination for the investigation of sexual crimes.	The study utilized a structured questionnaire to collect data on the victims, including demographic information, details of the incident, and medical evaluations. Additionally, the research involved the analysis of medical records and police reports to gather comprehensive information on the cases of sexual violence	249	N/M	N/M	N/M		Primary
De Tychey/2015	N/M	France and English-speaking countries	N/M		The study population primarily consists of adult women who are asked to recall traumatic memories of their childhood or adolescence	structured interviews, questionnaires with scales, and self-administered computerized questionnaires. However, none of the questionnaires included a social desirability scale to assess the sincerity of respondents	N/M	N/M	N/M	The document discusses various factors that may facilitate child sexual abuse, including family dynamics, societal norms, and the presence of trusted adults who may exploit their position. It emphasizes the complexity of these factors, which can intertwine and complicate the identification of abuse. Additionally, it suggests that a lack of awareness and education about Child Sexual Abuse can cont…		Review
Debowska/2017	N/M	Poland	N/M	Europe & Central Asia	The study population consisted of adult male inmates from maximum- and medium-security prisons in Poland.	Psychopathic Personality Traits Scale (PPTS), which measures psychopathic traits through a 20-item self-report format.	1261 adult male inmates.	the literature indicates that between 1% and 6% of children experience sexual abuse.	N/M	factors such as a lack of supervision and protective measures in environments where children are present. Additionally, societal norms that minimize or normalize abusive behaviors can create an environment where abuse is more likely to occur. Access to vulnerable children, particularly within familial or trusted relationships, also increases the risk of sexual abuse.		Primary
Delanthabettu/2017	April 2015 to July 2015.	India	The background laws include the Protection of Children from Sexual Offences (POCSO) Act 2012, which criminalizes any sexual activity with a child below 18 years. The Act defines various sexual offences, including penetrative sexual assault, sexual assault, sexual harassment, and the use of a child for pornography.	South Asia	The study population consisted of school-going children aged 12 to 18 years from Shimoga district, Karnataka, India.	semi-structured questionnaire	1,336 participants.	12.5%	The major barrier to preventing child sexual abuse is the societal denial of its existence, which hinders acknowledgment and action.	Facilitators of child sexual abuse include the presence of known and trusted individuals, such as family members or friends, who may exploit their relationship with the child.		Primary
Delziovo/2017	2008-2013	various countries, specifically mentioning China, the United States, South Africa, and Spain.	N/M		The study population consists of pre-adolescent, adolescent, and adult females	The study utilized surveys, interviews, and official health records as primary tools for data collection.	15,508 reported cases of violence.	73%	N/M	Facilitators of child sexual abuse include the vulnerability of children, particularly those aged 10 to 14 years, who may lack the maturity to recognize or resist manipulation by aggressors. The presence of trusted adults, such as family members or caregivers, can also create an environment where abuse is more likely to occur without detection.		Primary
Denholm/2013	N/M	United Kingdom	n/M	Europe & Central Asia	The study population consists of the 1958 British birth cohort, which includes all children born in England, Scotland, and Wales during one week in March 1958,	various instruments and tools, including a confidential questionnaire based on the Parental Bonding Instrument and the British National Child Development Study, to assess childhood maltreatment and household dysfunction. Additionally, measures of child maltreatment were collected from multiple sources, including retrospective self-reports at age 45 and prospective measures from childhood. Latent …	17,638 children	reported to be between 1.6% and 2.9%	N/M	Facilitators of child sexual abuse include factors such as a lack of supervision and protective measures in environments where children are vulnerable, such as homes and schools. Additionally, the presence of dysfunctional family dynamics, including poor communication and lack of emotional support, can create an environment where abuse is more likely to occur.		Primary
DePaul/1995	March to May of 1989.	Spain	Adoption Law (21/87), which granted the Diputación Foral de Gipuzkoa the responsibilities for child protection starting in 1987. This law necessitated the reorganization of existing resources to address the complexities of new responsibilities in child welfare.	Europe & Central Asia	The study population consisted of families with cases of child abuse, focusing on sociodemographic variables such as the ages, education levels, and employment status of parents. The mothers' ages ranged from under 25 to over 40, while the fathers' ages also varied similarly	structured questionnaire to gather data on sociodemographic variables, family dynamics, and experiences of child abuse. Additionally, qualitative interviews were conducted to gain deeper insights into the families' situations and the impact of abuse.	278 cases	The prevalence of child sexual abuse in the study was found to be low, with only 1% of the cases categorized as sexual abuse.	professionals' hesitance to categorize children as victims due to fears of triggering notifications or legal repercussions.	the presence of adults in positions of power or authority who exploit their influence over children.		Primary
Devries/2019	N/M		N/M	Latin America & Caribbean	The study population includes children and adolescents aged 0-19 years, with specific age and perpetrator data from surveys representative of geographic areas or school-based populations in Latin America and the Caribbean	The study utilized various surveys and datasets, including the Violence Against Children Surveys (VACS), Global School-Based Student Health Surveys (GSHS), Progress in International Reading Literacy Study (PIRLS), and Trends in International Mathematics and Science Study (TIMSS)	1,449	N/M	N/M	prevalence of violence in communities, lack of effective monitoring and reporting systems, and insufficient protective measures in schools and homes.		Primary
Dhaliwal/1996	N/M	USA	N/M	North America	male students in colleges and universities, men in mental health clinics, and households in Los Angeles	Jalowiec Coping Scale to measure problem-solving coping skills, which includes three subscales: confrontive, emotive, and palliative coping strategies	N/M	N/M	N/M	presence of power imbalances, such as differences in age, size, and authority between the perpetrator and the victim. Situational factors, like lack of supervision and environments that normalize inappropriate behavior, can also contribute to the likelihood of abuse. Furthermore, the victim's personality traits, such as social passivity and dependency, may make them more vulnerable to manipulatio…		Primary
Dias/2015	2008-2010	Portugal	N/M	Europe & Central Asia	The study population consisted of Portuguese adults aged between 18 and 65 years, with a gender distribution of 54% male and 44.4% female.	Childhood Trauma Questionnaire-Short Form (CTQ-SF) to assess childhood maltreatment (CM) exposure and the Brief Symptom Inventory (BSI) to measure psychological symptoms and distress.	1,213 participants	childhood sexual abuse in Portugal was reported to be 2.2% .	N/M	N/M		Primary
Diehl/2022	2012	Brazil	significant legal milestones include women gaining the right to vote in 1934, the introduction of spousal equality in the 1988 Federal Constitution, and the enactment of the Maria da Penha Law on Domestic Violence in 2006.	Latin America & Caribbean	The study population consisted of participants aged 14 years and older, The majority were female (55.1%), non-White (60.3%), and 18.3% had a low income (less than twice the minimum wage). Additionally, 46% were in a consensual union, and 41.4% were unmarried.	Conflict Tactics Scale (CTS) to assess witnessed parental violence (WPV) and exposure to violence during adulthood (EVA).	4,283 participants.	24.2% of victims reported having experienced childhood sexual abuse (Child Sexual Abuse).	N/M	environments where there is a lack of supervision or protective oversight, such as in homes with domestic violence or substance abuse		Primary
Doyle/2014	N/M	United Kingdom	Children Act 1989, which emphasizes the welfare of the child, and the Children Act 2004, which aims to improve the well-being of children. Additionally, the Sexual Offences Act 2003 outlines legal definitions and penalties for sexual offenses, particularly concerning minors	Europe & Central Asia	The study population consists of adolescents who are inpatients at a specialist medium secure psychiatric hospital, detained under the Mental Health Act 1983 or an Irish Court Order.	Coping Responses Inventory for Youth (CRI-Y), which includes stressor appraisal items and coping items to assess how adolescents perceive and manage stressors. Additionally, the Barratt Impulsiveness Scale – 11th edition (BIS-11) is employed to measure levels of impulsiveness .	45 participant	46% of male sexual offenders reported experiencing childhood sexual abuse	N/M	familial dysfunction, including poor family cohesion and a history of domestic violence, which can create an environment where abuse is more likely to occur.		Primary
Dunne/2003	N/M	Australia	N/M	East Asia & Pacific	The study population consisted of adults aged 18 to 59 years who were enrolled to vote and had publicly-listed telephone numbers.	SF-36: A general health status measure (Ware & Sherbourne, 1992). HADS: A tool for assessing anxiety and depression (Zigmond & Snaith, 1983). Sexual-related satisfaction and dysfunction questionnaire: Based on Laumann, Paik, & Rosen (1999). Modified questions on childhood sexual abuse: Adapted from Fleming (1997).	1,784 participants,	n/M	N/M	Facilitators of child sexual abuse include a lack of supervision and protective measures for children, as well as environments that normalize or trivialize sexual behavior. Perpetrators may exploit power dynamics, trust, and vulnerabilities in relationships with children, often in settings like families, schools, or community organizations.		Primary
El Khoury/2021	July 2016 to March 2017.	Australia	The Lebanese penal code includes Article 534, which criminalizes homosexuality, impacting the legal protection and acknowledgment of male survivors of sexual violence.	Middle East & North Africa	The study population consisted of young men who have sex with men (MSM), aged 18 to 29 years, residing in greater Beirut.	Patient Health Questionnaire (PHQ-9) for assessing depression and the two-item Patient Health Questionnaire (PHQ-2) for initial screening.	226	32.3%	N/M	power imbalances in relationships, lack of education about consent and healthy boundaries, and inadequate protective measures within families and communities. Additionally, environments that normalize or trivialize sexual violence can contribute to The prevalence of abuse		Primary
El-Bassel/2010	N/M	USA	N/M	North America	The study population consisted of 535 couples who were African American and recruited from various healthcare and community settings	Relationship Assessment Scale to measure relationship satisfaction, the CAGE questionnaire for assessing alcohol dependence, and the Texas Christian Drug Screen II (TCUDS) for drug use and dependence.	1070	52.54% reported that at least one partner had a history of Child Sexual Abuse.	N/M	N/M		Primary
Elghossain/2019	N/M	multiple countries	N/M		The study populations varied across different studies, including: Adolescents aged 15-20, engaged or married (Jordan, Egypt). Female high school students aged 12-18 (Palestine). University students aged 17-30, both male and female (Iraq). Adult women aged 20+ (Morocco). Palestinian refugees aged ≤20 (Jordan). Each study focused on specific demographics, often highlighting vulnerable groups such a…	The studies utilized various tools and instruments for data collection, including: Self-administered questionnaires for college-based studies. Standardized questionnaires from international research programs like MICS, DHS, and GSHS. Surveys incorporating MeSH terms and keywords related to violence, abuse, and bullying. Retrospective surveys asking adults to recall experiences of violence during …	various sample sizes from studies	The prevalence of child sexual abuse varied significantly across studies, with reported rates generally below 15% in most cases.	N/M	Power imbalances within families and communities that allow abusers to exploit vulnerable children. Societal norms that normalize or trivialize violence against children, leading to a lack of accountability. Limited access to education and resources for children and caregivers, preventing awareness of rights and available support. These factors contribute to an environment where abuse can occur w…		Review
Emery/2024	March 2020 and December 2021.	Hong Kong.	N/M	East Asia & Pacific	The study population consisted of adolescents from aided secondary schools in Hong Kong,	an online survey questionnaire that was translated into Chinese and back-translated for accuracy. It included items measuring online risk behaviors, exposure to online invasive exploitation, and contact child sexual abuse (Child Sexual Abuse).	1,094 adolescents,	The prevalence of offline contact child sexual abuse (Child Sexual Abuse) in Hong Kong was reported at 2.6% for girls and 1.6% for boys in the random sample	N/M	The prevalence of offline contact child sexual abuse (Child Sexual Abuse) in Hong Kong was reported at 2.6% for girls and 1.6% for boys in the random sample.		Primary
Ernst/1993	1978 and followed up with personal interviews in 1979, 1981, 1986, and most recently in 1988.	Switzerland.	In 1992, Switzerland changed its criminal law by public vote, which decriminalized peer contacts even in early adolescence.	Europe & Central Asia	The study population consisted of a representative sample of 19-year-old male conscripts and 20-year-old female first-time voters.	SCL-90R (Symptom Checklist-90-Revised) for initial screening and the SPIKE interview for structured assessments of psychiatric and psychosomatic symptoms. Additionally, Pearlin and Schooler's scales of self-esteem and mastery were included in the first three interviews.	591 subjects	11.2% for women and 3.0% for men	N/M	N/M		Primary
Esparza/2019	February 2016.	Spain	N/M	Europe & Central Asia	The study population consisted of adolescents aged 13-16 years from a secondary education institution in Cartagena.	A 10-item Likert scale for measuring attitudes towards violence, with a Cronbach's alpha of 0.715. The CAhV-28 questionnaire, consisting of 28 items measuring impulsivity, with a Cronbach's alpha of 0.77. The Spanish version of the Rosenberg Self-Esteem Scale to assess self-esteem.	199 adolescents	N/M	N/M	N/M		Primary
Euser/2013	2010	Netherlands	N/M	Europe & Central Asia	The study population included adolescents aged 12 to 17 who were in out-of-home care in the Netherlands in 2010, with a focus on those without intellectual disabilities.	questions derived from the Dating Violence Questionnaire and the Parent–Child Conflict Tactics scales, along with additional questions about sexual abuse.	264 professionals	The overall prevalence of child sexual abuse (Child Sexual Abuse) in the Dutch population in 2010 was estimated at 3.5 per 1,000 children based on sentinel reports. In residential care, The prevalence was significantly higher at 5.0 per 1,000 children, while in foster care, it was 2.0 per 1,000 children, which did not differ from the general population. Additionally, 58 per 1,000 adolescents in o…	N/M	Facilitators of child sexual abuse (Child Sexual Abuse) include the instability and frequent changes in caregivers and peer groups within residential care settings, which can hinder the development of secure relationships. The presence of nonbiological caregivers and mixed-gender groups may increase opportunities for abuse, particularly when supervision is insufficient.	One interesting finding is that The prevalence of child sexual abuse (Child Sexual Abuse) was significantly higher in residential care (5.0 per 1,000 children) compared to foster care (2.0 per 1,000 children) and the general population (3.5 per 1,000 children).	Primary
Euser/2016	2010	Netherlands	N/M	Europe & Central Asia	The study population consisted of professionals (sentinels) working in Dutch care facilities for children with a mild intellectual disability, with an average age of 36.4 years, 77% of whom were female. The majority (58%) worked in residential care, 39% in foster care, and 3% in both types of care.	questionnaire designed to gather information from professionals about their observations of child sexual abuse (Child Sexual Abuse) in care settings.	176 sentinels	The overall prevalence estimate of child sexual abuse (Child Sexual Abuse) in out-of-home care for children with a mild intellectual disability was 9.7 per 1,000 children. For residential care, The prevalence was 11.5 per 1,000, while for foster care, it was 7.2 per 1,000 children.	Barriers to addressing child sexual abuse (Child Sexual Abuse) for children with intellectual disabilities include a lower understanding of sexuality, which affects their ability to recognize inappropriate sexual contacts. Additionally, their dependency on caregivers may prevent them from disclosing abuse due to fear or compliance with authority figures. Furthermore, placement instability in out-…	N/M		Primary
Falbo/2004	N/M	Brazil	N/M	Latin America & Caribbean	The study population consisted of incarcerated women at the Recife female prison unit, primarily from Pernambuco and other northeastern Brazilian states	The study utilized the Child Behavior Checklist (CBCL) and the Youth Self-Report (YSR) as primary instruments.	190 incarcerated women.	24.1%	N/M	Facilitators of child sexual abuse include environments with weak family structures, a history of domestic violence, and the normalization of abusive behaviors within communities.		Primary
Fanslow/2007	N/M	New Zealand	N/M	East Asia & Pacific	The study population consisted of women aged 18–64 years from two geographic regions in New Zealand: Auckland and north Waikato.	13-domain questionnaire developed by the WHO Multi-Country Study, which was revised for the New Zealand context and included 302 possible items	2,855 women	23.5% in Auckland and 28.2% in North Waikato	N/M	Facilitators of child sexual abuse (Child Sexual Abuse) include the presence of male family members as perpetrators, as 86% of cases involved family members, often significantly older than the victims. Lack of effective prevention programs and inadequate support systems for victims can also contribute to The prevalence of Child Sexual Abuse.		Primary
Farmer/2023	N/M	USA	PROTECT Our Children Act of 2008, the Child Abuse Prevention and Treatment Act (CAPTA) of 1974, the Preventing Sex Trafficking and Strengthening Families Act of 2014, and the Justice for Victims of Trafficking Act of 2015.	North America	The study population includes children and adolescents aged 10 to 17 years, with a focus on those who have experienced sexual abuse and exploitation.	n/m	N/M	N/M	N/M	Facilitators of child sexual abuse include the grooming behaviors employed by offenders, which manipulate both the child and their environment to create opportunities for abuse. The presence of trusted adults in positions of authority, such as teachers, coaches, or family members, can also enable abuse, as they may exploit their relationships with the child and their family.		Primary
Fatemi/2022	N/M	Iran	N/M	Middle East & North Africa	The study population consisted of children aged 3–7 years from 28 counties in Fars province, Iran.	a researcher-designed interview-administered questionnaire and a standardized Iranian child abuse questionnaire.	5142 children	N/M	N/M	N/M		Primary
Feil/2023	September 2018 and March 2019.	Austria	N/M	Europe & Central Asia	transgender and gender-diverse (TGD) patients and 35 age- and sex-matched cisgender patients, all diagnosed with gender dysphoria and receiving gender-affirming hormone therapy (GAHT).	CL Mini-Symptom-Checklist for assessing symptoms, the Brief Symptom Inventory 18 (BSI-18) for psychometric evaluation, and the Essener Trauma-Inventar (ETI) for identifying traumatic events and trauma-related disorders	70 participants	N/M	N/M	N/M		Primary
Feitosa/2021	April to September 2015	Brazil.	The background laws relevant to The study include the Brazilian Child and Adolescent Statute (ECA), which establishes rights and protections for children and adolescents against violence and abuse.	Latin America & Caribbean	The study population consisted of school students from Brazilian public and private schools.	The study utilized a questionnaire administered via smartphones, which included independent variables related to health issues, health-risk behaviors, and sociodemographic factors.	102301	4.1%	N/M	N/M		Primary
Feng/2015	2011	Taiwan	N/M	East Asia & Pacific	The study population consisted of adolescents aged 12–18 years, participants from 35 randomly selected schools across five geographical regions in Taiwan.	The study utilized the ICAST-CH-C (ISPCAN Child Abuse Screening Tools - Children's Home Version) questionnaire to collect data on child maltreatment experiences.	5,236 student	prevalence of child sexual abuse at 9% for females and 3% for males among the adolescent participants.	N/M	N/M		Primary
Fergusson/1996	N/M	New Zealand	N/M	East Asia & Pacific	The study population consisted of a birth cohort of children born in Christchurch, New Zealand, during mid-1977.	The study utilized several tools and instruments, including: Parental Attachment Scale (Armsden and Greenberg, 1987) - Assessed parental attachment at age 15, with good reliability (α = .87). Parental Bonding Instrument (PBI) (Parker et al., 1979) - Measured maternal and paternal care and protection, with high reliability scores for various scales (e.g., maternal care α = .89, paternal care α = .…	1,265 children	the study found that 10.4% of the cohort reported experiencing childhood sexual abuse (Child Sexual Abuse) before the age of 16, with 17.3% of females and 3.4% of males affected	N/M	Facilitators of childhood sexual abuse (Child Sexual Abuse) include family factors such as marital dysfunction, impaired parenting, and parental adjustment problems, which increase the risk of abuse. Additionally, low parental attachment and high levels of paternal overprotection were identified as significant risk factors. the study suggests that a lack of adequate education about Child Sexual A…		Primary
Fernández/2023	N/M	Spain	N/M	Europe & Central Asia	The study population comprised adolescents aged 11 to 19 years. The sample included female and male participants. Participants were primarily from residential care facilities with varying population densities.	two main instruments: the Child and Adolescent Protection System Form (CAPSys) and the Juvenile Victimization Questionnaire (JVQ).	346 adolescents.	The prevalence of child sexual abuse reported in the study was 35.3% among adolescents, with higher rates observed in females (58.8%) compared to males (24.4%).	n/M	Facilitators of child sexual abuse include the structural issues within residential care facilities, such as large groups of children with behavioral problems, which can increase the risk of peer victimization. Additionally, the early attachment mismatches and emotional regulation difficulties experienced by victims can make them more vulnerable to exploitation.		Primary
Ferragut/2022	N/M	Spain	N/M	Europe & Central Asia	The study population consisted of Spanish adults. The sample was representative of Spain's general population in terms of gender, age, and region, including northern, central, southern, and eastern Spain. Participants were categorized into four generational cohorts: Generation Z, Millennials, Generation X, and Boomers.	Child Sexual Abuse Experiences Questionnaire (Child Sexual AbuseEQ).	1,071 adults	The prevalence of child sexual abuse (Child Sexual Abuse) in the study ranged from 2.8% to 18.5%.	N/M	Facilitators of child sexual abuse (Child Sexual Abuse) include a lack of awareness and education about the signs and consequences of abuse among children and adults.		Primary
Ferreira/2022	June 2016 to December 2016.	Brazil	N/M	Latin America & Caribbean	The study population consisted of men who have sex with men (MSM) from 12 Brazilian capitals, aged 18 years or older, and who had at least one sexual experience with another man in the last 12 months.	The study utilized several instruments, including the Alcohol Use Disorder Identification Test (AUDIT) for assessing alcohol consumption, and the Patient Health Questionnaire-9 (PHQ-9) for evaluating depressive symptoms. Additionally, questions were designed to assess experiences of sexual violence, drug use, and sociodemographic information.	4,176 participants.	The prevalence of childhood sexual abuse among the study participants was reported as 9.3%.	N/M	N/M		Primary
Finkelhor/1994	N/M	various countries	N/M		The study populations varied across countries and included diverse groups such as first-year social science students in Australia, university students in the Dominican Republic, and Dutch-speaking women aged 20-40 in the Netherlands. Other populations included 9th graders in Finland, adults aged 18-44 in Ireland, and undergraduate psychology students in South Africa. The studies often utilized se…	self-administered questionnaires closely patterned after established surveys like Finkelhor's (1979) and the Los Angeles Times survey	N/M	N/M	N/M	Facilitators of child sexual abuse include societal norms that may trivialize or normalize abusive behaviors, as well as inadequate legal protections for children. The presence of environments that lack supervision or support systems can also create opportunities for abuse to occur. Furthermore, a lack of awareness and education about the signs of abuse can prevent timely intervention and prevent…		Primary
Finkelhor/2014	2003, 2008, and 2011.	USA	N/M	North America	The study population consisted of youth aged 15 to 17 years. Participants were selected from three national surveys, which included a random selection of children living in households.	Juvenile Victimization Questionnaire (JVQ).	2,293 youth	The lifetime prevalence of child sexual abuse and sexual assault by age 17 was found to be 26.6% for girls and 5.1% for boys.	N/M	Facilitators of child sexual abuse include the presence of adult perpetrators who exploit their authority or trust, as well as peer dynamics where juvenile offenders may engage in abusive behaviors.		Primary
Finkelhor/2022	N/M	USA	N/M	North America	The study population consisted of respondents aged 18 to 28, recruited from a nationally representative online panel.	a survey instrument that included screening questions for various forms of online and offline sexual abuse. Specifically, it incorporated nine additional screeners to capture a composite of online and offline abuse, focusing on six key online abuse forms such as Non-Consensual Image Sharing and Unwanted Sexual Questions.	2639	0.217	N/M	technological advancements that enable easier access to exploitative content and interactions. Risk factors associated with both online and conventional sexual abuse include parental maltreatment, bullying, and the victim's gender and sexual minority identity. The rise of platforms that facilitate commercial sexual sharing, such as OnlyFans, also contributes to the potential for increased exploit…		Primary
Finkelhor/2024	N/M	USA	N/M	North America	The study population consisted of respondents aged 18 to 28, recruited from a nationally representative online panel.	nine online child sexual abuse (OChild Sexual Abuse) items and two conventional child sexual abuse (Child Sexual Abuse) questions.	2,639	0.217	N/M	N/M		Primary
Fleming/1998	N/M	Multiple North American countries	N/M	North America	The study population primarily includes non-clinical North American samples, with specific reference to a general population study in Ontario. It encompasses both men and women.	The studies utilized structural equation modeling to analyze the relationship between coping strategies, social support, and the long-term effects of child sexual abuse. Additionally, surveys and questionnaires were likely employed to assess the coping strategies and psychological adjustment of the participants.	N/M	the true prevalence is estimated to be between 12-17% for women and 5-8% for men.	N/M	factors that may increase the likelihood of abuse occurring, such as a problematic family background, lack of supervision, and environments that normalize or tolerate abusive behavior. Additionally, the absence of protective factors, such as strong social support systems and effective communication within families, can leave children more vulnerable.	Interesting findings from the studies include the significant role of coping strategies and perceived social support in mediating the long-term effects of child sexual abuse on adult psychological adjustment. Research indicates that while Child Sexual Abuse is associated with a range of adverse outcomes, there is considerable variability in how individuals are affected, suggesting that some victi…	Review
Foshee/1996	1994	USA	The study examines the impact of the Individuals with Disabilities Education Act (IDEA) and Section 504 of the Rehabilitation Act, which mandate appropriate education for students with disabilities.	North America	The study population consisted of adolescents in the eighth and ninth grades.	self-administered questionnaires to assess victimization and perpetration of dating violence among adolescents. Specific measures included a scale for psychological abuse and a list of 18 behaviors related to dating violence.	1,965 adolescents.	17% to 20%	N/M	N/M		Primary
Freedner/2002	2000	USA	N/M	North America	The study population consisted of adolescents aged 13 to 22 years, The sample included various sexual orientations, with a focus on gay, lesbian, bisexual, and heterosexual adolescents.	an 18-item questionnaire to collect demographic data and assess experiences of dating violence. The questionnaire included items adapted from the Massachusetts Youth Risk Behavior Survey, Victimization and Dating Relationships Survey, and Conflict Tactics Scale. It measured five types of abuse: control, emotional, safety concerns, physical, and sexual abuse.	521 adolescents.	16.3% of participants experienced sexual abuse.	N/M	N/M		Primary
Gabster/2023	2015 and 2018	Panama.	Law 82 of 2013, which defines "relationship violence" and holds perpetrators accountable. However, dating violence has not been explicitly described in Public Ministry decrees.	Latin America & Caribbean	The study population consisted of adolescents from urban districts .	self-administered questionnaire on a tablet computer, which included sociodemographic information, partnering behaviors, and violence variables. Violence was categorized into emotional, physical, and sexual violence, with response options ranging from never to often.	2,469 participants	N/M	N/M	N/M		Primary
Gámez/2011	N/M	The study includes participants from 32 nations.	N/M		students from 68 universities across 32 nations, with a median sample size of 241 per nation	the Sexual Coercion Scale from the Revised Conflict Tactics Scales (CTS2) to assess sexual coercion, the Antisocial Traits and Behavior (ATB) scale, derived from the DSM-IV, was used to evaluate antisocial personality traits and criminal history. The Limited Disclosure Scale of the Personal and Relationships Profile (PRP) was also employed to control for social desirability bias in participants' …	13,877 participants	N/M	N/M	certain risk factors, such as corporal punishment and minor forms of neglect, may facilitate the occurrence of child sexual abuse by contributing to a cycle of victimization and antisocial behavior. Additionally, the normalization of these behaviors in society can create an environment where child sexual abuse is more likely to occur.		Primary
Gerke/2020	N/M	Germany	N/M	Europe & Central Asia	The study population consisted of participants, with 54.5% being female. The average age was 48.52 years, ranging from 14 to 91 years, and almost all participants were German citizens (96%). The sample was representative of the German population in terms of age, gender, and geographic region.	self-rating questionnaires to collect sociodemographic data and assess The prevalence of child sexual abuse. Questions were designed to evaluate five types of hands-on sexual abuse.	2,516 participants	10.5%	N/M	Facilitators of child sexual abuse include the accessibility of victims, particularly for female perpetrators who may abuse during caregiving activities. The opportunistic nature of maternal abuse allows for spontaneous acts that may go unnoticed due to the perceived normalcy of physical contact. Additionally, societal misconceptions about female perpetrators can lead to underreporting and a lack…		Primary
Gershenson/1989	N/M	USA	N/M	North America	teenage mothers	36 item paper and pencil questionnaire survey.	535 mothers	N/M	N/M	N/M		Primary
Gewirtz/2020	N/M	USA	N/M	North America	The study population consisted of children aged 0–17 years.	Juvenile Victimization Questionnaire (JVQ) to collect information on children's exposure to violence, including sexual abuse. Additional data collection methods included interviews with caregivers for younger children and self-reports from older children.	13,052 children	N/M	N/M	N/M		Primary
Gilson/2008	N/M	Australia	N/M	East Asia & Pacific	young women aged 13 to 19 years who were attending the Young Women’s Clinic (YMC) in Melbourne.	the Edinburgh Postnatal Depression Scale (EPDS) to assess depression and the Hospital Anxiety and Depression Scale (HADS) for measuring anxiety. Additionally, self-report questionnaires were used to gather information on participants' experiences of abuse and other relevant demographic data.	79 participants	9%	N/M	N/M	Interesting findings from the study include that a significant proportion of the adolescent sample was classified as anxious, particularly during pregnancy, despite the overall depression scores indicating they were not depressed. Additionally, the study revealed no significant differences in anxiety and depression levels between adolescents who experienced Child Sexual Abuse and those who only f…	Primary
Goessmann/2020	April to November 2017, while the Tanzanian survey took place from March to August 2015.	Tanzania and Uganda.	N/M	Eastern & Southern Africa	The study population consisted of students aged 12-17 years, Participants were from randomly selected coeducational secondary schools in Tanzania and Uganda.	The study utilized standardized questionnaires to assess sociodemographic characteristics and experiences of sexual violence. The questionnaires included items on age, gender, living situation, financial support sources, and categorized experiences of sexual violence into forced intercourse and contact abuse.	1,402 participants	The prevalence of child sexual abuse reported in the study 24.7% among secondary school students in Tanzania. In Uganda, UNICEF's National Violence Against Children Survey reported prevalence estimates of 35% for girls and 17% for boys experiencing sexual violence during childhood.	N/M	N/M		Primary
Goldman/1988	N/M	Australia	N/M	East Asia & Pacific	The study population consisted of first-year social science students from 10 postsecondary institutions in Victoria, Australia. The mean age of participants was 22 years, with 79% aged between 18 to 23, and 83% were single. The sample reflected Australian immigration patterns, with 74% born in Australia and a diverse ethnic background, including 53% Anglo-Celtic and 32% European.	The questionnaire included multiple-choice questions that allowed participants to report their perceptions of sexual experiences without defining the term "sexual." The responses were evaluated on a five-point scale to assess emotional reactions and trauma experienced during these incidents.	991 participants.	The prevalence of child sexual abuse reported in the study indicates that 28% of girls and 9% of boys .	N/M	Facilitators of child sexual abuse include the presence of authority figures who may use their power to manipulate or coerce children into compliance. Additionally, environments characterized by family disruption, parental inadequacy, and substance abuse can create vulnerabilities that increase the risk of abuse. The lack of adequate sex education and open communication about sexuality can also c…		Primary
Goldman/1997	N/M	Australia	N/M	East Asia & Pacific	The study population consisted of undergraduate students from Sociology and Psychology classes at the University of Queensland,). The majority of respondents were Australians, with a significant portion having European backgrounds, and a diverse representation of religious affiliations.	a modified version of Finkelhor's (1979) questionnaire, tailored to suit Australian society	427 respondents	19% for males and 45% for females	N/M	Facilitators of child sexual abuse include the initial mild touching or fondling by perpetrators, which may escalate to more serious abuse. The trust established between the child and the perpetrator, along with the child's lack of knowledge about abuse, can also enable the abuse to occur. Furthermore, societal factors such as inadequate education on sexual abuse and insufficient protective measu…		Primary
Gorey/1997	1969 to 1991, with a median year of 1983.	USA and Canada	N/M	North America	The study population consisted of adults aged 18 years or older.	The studies employed various survey instruments, including self-report questionnaires and structured interviews, to gather data on child abuse prevalence.	The sample sizes across the studies ranged from 248 to 3,520 respondents, with a median sample size of 1,040.	The estimated prevalence of child sexual abuse was found to be 22.3% among women and 8.5% among men.	N/M	N/M		Review
Green/1999	N/M	N/M	N/M		The study population consisted of adolescent girls aged 13 to 17, referred to a psychiatric clinic for disruptive behavior disorders. The sample included 55% Caucasian, 38.8% African American, and 6.2% biracial participants, with families spanning all five levels of socioeconomic status, half of whom were classified in the lowest two levels. The girls had a primary or secondary diagnosis of Condu…	Diagnostic Interview Schedule for Children (DISC) modified to include DSM-IV behaviors, along with additional questions regarding inappropriate sexual behavior.	49 adolescent girls	0.06	N/M	N/M		Primary
Gwirayi/2008	N/M	Zimbabwe	N/M	Eastern & Southern Africa	The study population consisted of female student teachers pursuing a diploma in early childhood education at a primary teachers' college in Zimbabwe.	questionnaire adapted from previous Western and local studies, focusing on sexually abusive behavior items. Participants were asked about specific types of sexual abuse, the identity of perpetrators, frequency of abuse, and reporting issues. The questionnaires were administered anonymously to ensure confidentiality.	112 female student teachers.	0.438	N/M	N/M		Primary
Gwirayi/2013	N/M	Zimbabwe	N/M	Eastern & Southern Africa	The study population comprised pupils from day secondary schools in Gweru, Zimbabwe, with an equal gender distribution of 50% female and 50% male. Participants were aged between 13 to 16 years, with a mean age of 15.42 years. The selection focused on secondary school pupils due to their vulnerability to sexual abuse and their ability to articulate their experiences in English.	Child Abuse Screening Tool Children’s Version (ICAST-C) to assess experiences of child sexual abuse among participants.	268 pupils	the study found an overall prevalence rate of child sexual abuse (Child Sexual Abuse) among secondary school pupils in Gweru, Zimbabwe, to be 56.3%.	N/M	the presence of familiar individuals as perpetrators, which can create a false sense of security for the child. Access to pornography and sexual materials among peers can also contribute to the normalization of abusive behaviors. Additionally, economic disparities may lead to situations where adults exploit children by offering money or gifts in exchange for sexual activities, further perpetuatin…		Primary
Halpérin/1996	1994-1995 school year.	Switzerland	N/M	Europe & Central Asia	The study population consisted of ninth-grade pupils from 68 randomly selected classes in the public school system of Geneva.	The study utilized a specially designed self-administered questionnaire that was seven pages long, containing 20 mostly closed questions and space for free comments.	1,193 adolescents	33.8% among girls and 10.9% among boys.	N/M	N/M	One interesting finding was that over one-third of abusers were adolescents themselves, highlighting that child sexual abuse is not solely perpetrated by adults. Additionally, the study revealed that a significant portion of perpetrators belonged to the victims' peer group, suggesting a complex dynamic in adolescent dating and sexual behavior.	Primary
Hamelin/2010	N/M	New Caledonia.	N/M	East Asia & Pacific	The study population consisted of women aged 18-54 .	The study utilized a general population survey as its primary tool, conducted through interviews with women drawn from electoral rolls. It included structured questionnaires to gather data on socio-demographic characteristics, economic resources, sexual health indicators, and experiences of childhood sexual abuse (Child Sexual Abuse).	1,679	The prevalence of childhood sexual abuse (Child Sexual Abuse) among Kanak women was 11.8%, while it was 14.4% among non-Kanak women.	N/M	Facilitators of childhood sexual abuse (Child Sexual Abuse) include societal norms that tolerate or minimize sexual violence, as well as a lack of effective legal protections for victims. Additionally, environments where there is limited education about consent and healthy relationships can contribute to The prevalence of Child Sexual Abuse.		Primary
Hanson/2024	June to late October 2018.	Liberia	N/M	Western & Central Africa	The study population consisted of young women aged 18-35 . The majority of surveyed households (61.3%) qualified as lower-income, owning less than half of common household items, and 50.2% of young women reported having no work or income.	The study utilized several survey instruments, including the Young Woman’s Survey Instrument and the Parent/Guardian Survey Instrument.	719	N/M	N/M	Facilitators of child sexual abuse include the presence of adults in positions of trust, such as teachers or relatives, who exploit their authority. Environments where children are unsupervised, such as schools or community spaces, create opportunities for abuse to occur. Additionally, cultural practices and societal norms that normalize or trivialize sexual exploitation can further enable such a…		Primary
Hawke 2008	2008	USA and Canada	NR	North America	938 adolescents who were undergoing therapeutic community treatment across nine sites in the US and Canda between 1992 and 1994. Adolescents were 15-17 years old.	Questions about abuse and self-admninistered personal experience inventory	938	64% for boys and 24% for girls	NR	Being Caucasian, coming from homes where parents abused drugs, lower self-esteem, high anxiety, psychiatric diagnoses, pre-treatment drug use. For boys, getting along with deviant peers, conduct disorder, attention deficit hyperactivity disorder, somatization. In contrast girls with post-traumatic stress disorder and major depression.		Primary
Hayez 1992 Text not found												Primary
Hebert 2009	2006	Canada	NR	North America	Adults who had experienced CSA	Discrete questions related to CSA e.g. unwatned sexual touching, and unwanted sexual intercourse before the age of 18 years.	804	22.1% for female and 9.7% for male	NR	NR		Primary
Hebert 2019	2011-2012	Canada	NR	North America	High school adolescents between 14 to 18 years	Two items were adapted from a previous study. Early trauma inventory self-report-short form. Inventory of parent and peer attachment	8194	3.9% for boys and 14.9% for girls	NR	For girls, psychological distress, lower self-esteem, history of child sexual abuse, PTSD and suicidal ideations, alcohol and drug abuse and deliquency. For boys, low self-esteem, psychologidal distress, suicidal ideations, post-traumatic stress disorders,		Primary
Helmus 2023	2022	Canada	Indigenous people are reported to suffer from colonization, mistrust of law enforcement, thus overrepresentation of perpertrators and victims of crime (over-policing, systemic disadvantage, and disproportionate exposure to risk factors))	North America	Indigenous Canadians	A survey statement on CSA asked for responses that included "I was sexually abused growing up" and participants could response as no, once, twice, thrice or more.	282	35% for biys and 50% for girls, and 57% for trans				Primary
Helweg-Larson 2004	1990s	Denmark	All CSA are registered in criminal register and national patient register. The age of secual consent in Denmark is 15. Sexual offences are categorized into two age groups <12 years or 12-14 years.	Europe & Central Asia	Danish children, based on the reports of offence documented.	Retrospective reports of CSA	251 (193 girls and 58 boys)	The average annual incidence was 0.06/1000 children. In 1998, the annial rate of CSA ws 0.5/1000				Primary
Helweg-Larson 2006	2002	Denmark	CSA is defined based on children’s own perception of early sexual experiences, which are unlawful according to the Danish Penal Code	Europe & Central Asia	Danish children less than 15 years	Multi-media cumputer based self-administered questionnaire on the assessment of CSA	5829	Among 5829 respondents, 11% reported unlawful sexual experiences, 7% of boys and 16% of girls. Only 1% of boys and 4% of girls felt that they ‘‘definitely’’ or ‘‘maybe’’ had been sexually abused.			Cases of CSA were divided into four categories: 1) CSA, where the older person is less than 5 y older than the minor, and not perceived as sexual abuse by the respondent; 2) CSA, where the older person is at least 5 y older than the minor, and not perceived as sexual abuse by the respondent; 3) CSA, where the older person is less than 5 y older than the minor, and perceived as sexual abuse by the…	Primary
Hemmings 2016	2013	USA		North America	Public high school african American students	Retrospective data analysis of teen dating based on Youth Risk Behaviour Survey 2011	1836	4.20%	spending time with a parent	Substance abuse, higher frequency of teen dating, younger one had sexual intercourse, females had higher CSA, non-Hispanic Whites, alcohol and drug use		Primary
Herrera 2011 Text not found												Primary
Hershkowitz 2005	1998 to 2002	Israel	NR	Middle East & North Africa	Israeli children	A standard research protocol based questionnaire	26446	71%	NR	Males were less likely to make disclosure than females.		Primary
Hilton 1995	1989	Canada	NR	North America	Candadian clinicians interviewed for CSA experience of patients	Tools used previously to explore the sexual expereince before the age of 16.	150	32.70%	NR	NR		Primary
Hunt 2024	2017	Australia	NR	East Asia & Pacific	Children who attended church	Survey based on the Australian Child Maltreatment Study	250	0.40%				Primary
Ibrahim 2008	2007-2008	UAE	NR	Middle East & North Africa	University students for experience of CSA	Child abuse screening tool for young adult (18-24 years old)	1897	24.90%	NR	Lower education level of parents, poor educational performance of a child, suicidal prone, feeling pain of unknown cause, fear of other sex.		Primary
Ifayomi 2024	1999-2022	Nigeria	NR	Western & Central Africa	Nigerian population with studies reporting CSA	Systematic review	31 empirical studies on CSA in Nigeria	2.1 to 77.7%	NR	Living separately from friends, being young, alcohol, having a disability, experiencing labor and exploiration practices, poverty, cultural practices, street begging, seeking employment as house maid,	Only reported penetrative child sexual abuse acts	Review
Indias 2019	2018	Spain	NR	Europe & Central Asia	Children living in Spanish residential care	Juvenile Victimization Questionnaire	107	40%	NR	Immigrant status, female.		Primary
Ireland 2015	2013	UK	NR	Europe & Central Asia	University students	Researcher designed interview questionnaire	189	47%		Low self-esteem, external locus of control, social loneliness, insecure attachment, relationship anxiety,		Primary
Jangam 2015	2013-2014	India	NR	South Asia		Child abuse Screening Tool Retrospctive from UNICEF	709	8-13.3%		Obsessive compulsive disorders, mixed anxiety-depressive disorders		Primary
Ji 2013	2002-2012	China	NR	East Asia & Pacific	Chinese female children	Chen's instrument	24 studies	Overall: 15.3%; contact CSA:9.5%; penetrative CSA:1%				Review
Jiao 2015	2007 to 2010	China	NR	East Asia & Pacific	Alleged sexual abuse chinese	Retrospective data analysis of children alleged of sexual abuse.	1998	95.20%		1. Increased number of crises in their lives (e.g. unemployment, overcrowding); 2. Limited access to economic or social resources for support during times of stress; 3. Increased violence in the communities where they live; 4. An association of poverty with other risk factors such as teenage and single parenthood and substance abuse.		Primary
Johnson 2006	2001	USA	NR	North America	Incarcerated male for various allegations in USA	National Health and Social Life Survey	100	59%		NR		Primary
Jumaian 2001	NR	Jordan		Middle East & North Africa	Male college students	GHQ30	100	27%		Low self-esteem and sense of inferiority, feeling of guilt, neglect from families, poor school records, poor socio-economic status, cultural restrictions for disclosure		Primary
Junco 2022	2021	Spain		Europe & Central Asia	Spanish adults on CSA	Child Sexual Abuse Experiences Questionnaire (CSAEQ)	817	Overall: 38.8% any type of contact abuse; fondled: 22%; and sexual act of penetration:3.9%				Primary
Kadir 2013	2010-2012	Malaysia		East Asia & Pacific	Female university students in Malaysia	A translated childhood experience of care and abuse questionnaire (CECAQ)	319	5%	Adequate support from peers, positive self-identity, source of safety,	Strong feeling of dislike, hostility, rejection, irritation or coldness towards them, critical rejecting comments, verbal agression, shortage of well-trained health care and social care workers, counsellors, parental antipathy		Primary
Kalra 2006	Excluded because its on child physical violence (not sexual violence)						251					Primary
Karkoskova 2019	2015-2016	Slovakia	NR	Europe & Central Asia	Students in the final year of secondary school	CSA Questionnaire (CSAQ)	2186	Non-contact CSA: 40.6 among girls and 17.7% among boys. CSA with physical contact (without penetration) was 40.6% among females, and 17.7% among males. CSA with physical contact with penertation was 5.6% girls, and 1.3% among boys.		Being female, not living with both biological parents, attending vocational schools, self-blame, shame, lack of awareness of being abused, fear of negative social reactions or disclosure		Primary
Kenny 2000	1998	USA		North America	Multiethnic female college students	Face to face interview	164	0.18			Childhood sexual abuse reported as a single occurrence by most of the respondents (45%); remarked by authors as a positive sign, as increased length and duration relate to adverse future psychological adjustment.	Primary
Kercher 1984	1981	USA		North America	Adult population of Texas; sample representative of age and sex	Self-administered questionnaire (Mailed)	1056	0.074		Belonging to an ethnic minority Female gender	Victimization rates were higher for Hispanic females, followed by black and white females in that order.	Primary
Kim 2005*	2001-2002	South Korea		East Asia & Pacific	Middle and High School Adolescents & Delinquent Adolescent Population	Self-administered questionnaire Survey	1672	0.03		Psychotic disorders, depression, criminal acts & alcoholism in family Dysfunctional family dynamics Dysfunctional parental rearing pattern, conjugal harmony Inferior satisfaction towards home Alienation due to working mother autocratic parenting unstable parental mood paternal rejection of children	Incest victims reported significantly higher levels of adverse psychological characteristics including: hostility, paranoid ideation, somatization, depression, obsessive-compulsive behaviour, interpersonal sensitivity as well as low academic performance	Primary
Klingaman 1991 Text not available												Primary
Kloppen 2016	2014	Nordic Countries (Denmark, Finland, Iceland, Norway & Sweden)		Europe & Central Asia	Child Sexual Abuse literature published between 1990 to 2014	Systematic Review	26 studies included, out of which 18 were published in peer review journals	Boys: 3.1-22.5% Girls: 11.2-35.6%		Risk of sexual abuse markedly increases from early adolescence. Females at markedly greater risk; especially as age increases.	Girls were, on average 3 times more likely to report abuse than boys. Peers constituted majority of perpetrators for both genders; whereas authority figures comprised of a smaller proportion in Nordic countries. Family members comprise of a larger proportion in the pre-adolescence context.	Review
Ko Ling 2011	2004	China		East Asia & Pacific	Chinese adult respondents engaged in dating relationships	Self-administered questionnaire (Mailed)	1154	Total: 1.7% Girls: 3.7% Boys: 0.6%	No explicit protective factors were mentioned. The study suggested improving self-esteem and addressing psychosocial vulnerabilities to mitigate IPV risks.	Younger Age: Increased IPV vulnerability. Childhood Exposure: Witnessing parental aggression raised IPV and suicidality risks.	Prevalence and impact of CSA in future Intimate Partner Violence was studied. Childhood physical, sexual and psychological abuse were identified as a strong risk factors for future intimate partner violence. CSA increased the risk of suicide, disproportionately affecting females more than males. Behavioral and psychological factors of victim such as alcohol abuse, drug abuse and low self-esteem i…	Primary
Kogan 2004	1995	USA		North America	Adolescent female aged 12-17	Structured Telephone Interview	1958	13% of females reported unwanted sexual experiences		Adolescent age	Factors that predict the timing and recipient of disclosure were studied. The majority of the victims were adolescents at onset. (11–13 years, 29%; 14–17 years, 35%) Barriers to disclosure: Children under the age of 7, knowing the perpetrator and perpetrator being a family member Facilitators of disclosure: Penetration & fear for one's life during the USE, victims in a drug abusing household	Primary
Koola 2013	2004-2005	USA	Mandatory reporting laws in the U.S., but veterans' CSA history often goes underreported due to stigma and systemic barriers.	North America	Veterans aged 22–86 years attending psychiatric in-patient care at a Veteran's Medical Center; predominantly male sample	Secondary analysis of electronic medical records	603	Overall CSA: 11.3% Females: 33.3% Males: 7.7%		Gender: Females had significantly higher CSA rates (p < 0.0001).	PTSD and depressive disorders showed the strongest associations with CSA. Veterans with childhood abuse histories were more likely to require repeated hospital admissions. Recommendations: Routine screening for CSA and trauma history in psychiatric patients. Integration of trauma-informed care into treatment plans.	Primary
Korkman 2019	2013	Finland	Childhood Sexual Abuse defined as sexual experiences with a person 5 or more years older Child Welfare Act: Mandates all professionals working with children to report suspected CSA to authorities. Increased focus on awareness programs and training for professionals on recognizing CSA signs.	Europe & Central Asia	Study 1 (Adolescent): Representative sample of school going adolescents (Stratified cluster sampling) Study 2 (Adults): Representative population-based sample of adults	Adolescents: Computer-based self-administered questionnaire Adults: Secondary data from a national level study	Overall Sample Size: 13,848 Adolescents: 11,364 responses Adults: 2484 individuals	Overall Prevalence of CSA: 3.57%. Adolescents: 2.4% [Girls: 3.6%, Boys 1.0%] Adults: 8.9% [Female: 10.4%, Male: 5.9%]		Demographics: Females: Higher risk of both CSA and unfounded suspicions. Older Adolescents (15 years): More likely to experience unfounded suspicions than younger adolescents (12 years).	Purpose: This study aimed to investigate the prevalence of unfounded allegations of child sexual abuse (CSA) in Finland. It sought to estimate how frequently suspicions of CSA reported to authorities were later determined to be unfounded and to explore demographic patterns related to these suspicions. Gender Differences: Females experienced higher rates of CSA and unfounded suspicions than males.…	Primary
Krause 2023	2021	United States	U.S. federal laws require schools to address dating violence, but enforcement is inconsistent across states. COVID-19 pandemic amplified vulnerabilities due to economic insecurity and lack of social services.	North America	High school students in grades 9–12 (mean age: 16 years).	Adolescent Behavior and Experiences Survey (ABES)	7705	Females: 12.5% Males: 2.4%	Family Support: Supportive family environments reduced CSA and dating violence risks. Connectedness: Virtual interactions with peers reduced depression and hopelessness, indirectly protecting against violence.	Gender: Females experienced higher rates of sexual dating violence Parental Abuse: Emotional abuse by parents linked to non-dating sexual violence and sexual dating violence (p < 0.05). Economic Insecurity: Hunger linked to dating violence among females; Homelessness linked to dating violence among males (p < 0.05). Social Isolation: Difficulty connecting with peers increased risks for both gende…	Mental Health: Depression and persistent sadness were associated with all forms of violence (p < 0.01). Suicide ideation: 19.9% of participants considered suicide; higher among violence survivors. Risk Behaviors: Alcohol and drug use linked to dating violence (p < 0.05). Recommendations: Integrated interventions addressing trauma, economic insecurity, and social isolation are essential. Schools s…	Primary
Krishnakumar 2014	2013	India	Protection of Children from Sexual Offenses (POCSO) Act (2012) criminalizes CSA, but cultural stigma and lack of enforcement hinder reporting.	South Asia	Adolescents aged 15-19 years; predominantly lower and middle income	Self-administered questionnaire adapted from the 2007 Ministry of Women and Child Development study.	1614	0.353	Family Support: Adolescents reporting stronger family bonds had lower CSA risks.	Gender: Boys and girls were equally vulnerable, but girls faced more harassment during public transportation. Family Instability: Feelings of insecurity, isolation, and parental neglect increased CSA risk (p < 0.0001).	Reporting Barriers: Cultural stigma and fear of victim-blaming discouraged disclosure, especially for girls. School Awareness Programs: Limited but emerging programs on CSA prevention provided partial protection. Psychological Effects: 56.8% of CSA victims reported depression (vs. 36.6% non-victims, p < 0.0001). Feelings of insecurity and isolation were more common among victims (p < 0.001). Gend…	Primary
Kuhar 2023	2019	Slovenia		Europe & Central Asia				Female: 9.5% Male: 2.6%		For females: Lower socioeconomic status in childhood For males: belonging to an ethnic minority & living in a small town	Most perpetrators of female victims come from the within the family; for men, the proportion of perpetrators from the neighbourhood is particularly high.	Primary
Kunnuji 2015*	2012	Nigeria	Age of consent is 18 years Life imprisonment is the penalty for perpetrators of rape yet, perpetrators are hardly ever prosecuted	Western & Central Africa	Out-of-school female adolescents living in urban slums	Standardized one-on-one interview conducted by trained female assistants	480	Prevalence of completed rape: 14% Prevalence of statutory rape: 35%	Living with both parents or a single mother and being out-of-school were identified as barriers	Higher age bracket (15-19 years) were 3 times more likely to be affected than adolescents of younger age bracket Basic deprivation such as lack of food, living with single father, or with boyfriend/husband was identified as facilitators	Indicators of sexual abuse employed in the study are completed rape and statutory rape. The study excluded attempted rate and transactional sex of as an indicator of sexual abuse. The median age at onset of sex was 16 years. Deprived adolescents, in search for better living conditions and future, may find themselves in compromising circumstances. Less adult supervision during time away from home …	Primary
Kvam 2005	2001	Norway		Europe & Central Asia	Visually impaired adults who were capable to answer the questionnaire offered in large print, braille, computer disk or an audiotape	Self-administered questionnaire adapted to those with visual impairment	333	0.219		Visually impaired individuals were twice as more at risk of serious sexual abuse as compared with sighted comparison group. Perceived dissatisfaction with school situation & being bullied at school were identified as facilitators.		Primary
Kvan 2004	1999	Norway		Europe & Central Asia	Deaf adults with capacity to answer the questionnaire offered in written and sign language	Self-administered questionnaire translated in sign language and offered in video tape	302	Total: 134/302 Female: 45.8% Male: 42.4%	Having a good friend at home was identified as barrier	Deaf adults reported childhood sexual abuse more often than hearing comparison group, with deaf females reporting thrice as more often, and deaf males twice as more often. The difference in prevalence of CSA increased in accordance to the severity of the abusive event. Half of the abusive events took place in a special school for the deaf. Being bullied at school, difficulties communicating with …		Primary
Lalor 2004	2002	Sub-Saharan Africa			English language, peer reviewed papers cited in Social Sciences Citation Index from 1975-2002; Reports from international and local NGOs and UN agencies	Literature Review	65 peer reviewed papers and reports	5.2-26.3%		Absent parents (migrant workers), high number of step-fathers, unaccompanied children and street children were at higher risk in South Africa Being black, absent father (migrant workers) & single female parenthood increased the risk in South African males Orphanhood, absent parents, living in extended family, living in child-headed household, in foster care, extended family or single parent incre…	Cultural perception of offering sex as a means of reciprocity to food, gift or money in return ('sugar daddy phenomenon') was seen in Cameroon Cultural belief that sexual intercourse with virgins and young girls could clean the man from disease and bring good fortune was seen in Zimbwabwe Women being culturally obliged to say "No" when requested for sex, leading to non-hesitation in males to exer…	Review
Lampe 2002		Europe		Europe & Central Asia	Studies published in international journals; accessing database from MEDLINE, PubMed, Psyndex & PsycInfo	Systematic Review		Girls: 6-36% Boys: 1-15%				Review
Langeland 2015	2011	Netherlands		Europe & Central Asia	Adults aged 40 or above representative of the Dutch Population	Two phase stratified survey (Self-administered online questionnaire)	34267	Prevalence of non-familial CSA: 14% (Males: 10.6%, Females: 17.2%)		Catholic upbringing was associated with higher risk than non-catholic upbringing; History of living in institutional facility was associated with higher risk Males were at higher risk than females to suffer from CSA in Roman Catholic Church	Risk of CSA in the Roman Catholic Church was higher for males than females (2.7% vs 0.7%), but reverse was true for general population	Primary
Larson 2003 Text not available												Primary
Lema 1997 Text not Prevalence												Primary
Lenderking 1997 Text not Prevalence												Primary
Leventhal 1998	1996	World			Epidemiological studies in CSA conducted in preceding 20 years, mostly in western countries	Literature Review	26	Female: 2-62% Male: 3-16%	Risk of intrafamilial abuse was less in males compared to females	Girls living with step-fathers are at increased risk compared to those living with biological fathers; Disability & developmental delay in victim were associated with higher risk Female gender of the victim, marital conflict, poor parental attachment, parental overprotection and parental alcoholism, drug abuse, poor parent-child relationship and a emotional instability in a parent were identified…		Review
Levett 1989	1986	South Africa		Eastern & Southern Africa	Adult female university students	Focus group discussion (single-sex small group discussions; followed by private written assignments)	94	0.436		High levels of structural violence and violent crime in contemporary Africa could explain the higher prevalence	Aiming to develop an alternative method of studying sensitive human experiences, this study didn't mention specifically about sexual abuse well into the project, and instead was introduced as a study of gender socialization; gender relations; attitudes to male and female sexuality along with childhood sexual abuse Significant number of abuse experiences, which was not disclosed in group discussio…	Primary
Levine 2017	2009-2010	USA		North America	Middle school students from urban public schools	Secondary data from an experimental anti-violence program	1371	38.15% (Males: 42.7%, Females: 34.2%)		Overall, male gender, prior dating experience, belonging to black ethnicity and age greater than 13 years were identified as facilitators	Boys were more likely to report overall victimization, overall perpetration, victimization by female peers and perpetration against female peers Much, but not all of sexual violence in middle school students occurs in different-sex peers; that is boys reported victimization by female peers more than by male peers; and vice versa Antiviolence programming was linked with higher likelihood of report…	Primary
Levine 2018 Only abstract available		USA		North America	Adult Latino men who have sex with men		176	0.22			Childhood sexual abuse kept victims at higher risk for adulthood depressive symptoms, high-risk alcohol consumption and sexual risk behaviors (reported more anal sex acts, male sexual partners, and incidents of condomless anal intercourse)	Primary
Li 2015*	2006-2007	China, Taiwan & Vietnam		East Asia & Pacific	15-24 years old urban and rural population of Confucian society	Face to face interview; computer assisted private interview for sensitive questions	16257	Females: 2.2% Males: 1.7% 5.2% in Taipei, 1.3% Sanghai, 0.5% in Hanoi	Discussing problems with father, and being close with mother identified as barriers	Females were at more risk; household instability, migration before age 14 & low maternal warmth were identified as facilitators	Males were more likely to be abused by classmates, friends or acquaintanceswhereas females by strangers Low parental warmth and household instability could lead children to seek some sense of emotional stability outside of home, making them vulnerable to child molesters who offer attention and affection Mother's caretaker role whereas father's mentorship role in Confucian culture could explain th…	Primary
Lodico 1996	1989	USA		North America	Random school-based sample of grade 9 & 12 adolescents	Self-administered anonymous questionnaire survey	6224	Total: 10.1% Female: 16.5% Male: 4.1%		Females were at 4 times more risk Minority adolescents were at more risk than white peers; with the difference greater for extrafamilial abuse	Extrafamilial abuse was more commonly reported than intrafamilial abuse sexually abused females were 2.5 times more likely to force sexual contact on other person, whereas sexually abused males were 5 times more likely to be victims of sexual coercion Both by victimizing and being revictimized, sexually abused adolescents perpetuate their abusive experiences Therefore, when investigating cases of…	Primary
Loeb 2002	2002	USA		North America	Literature review of CSA articles published in the preceding 20 years	Literature Review	Not mentioned			Belonging to ethnic minority groups like African American and Latino American for males.	In women, researchers generally minor differences in prevalence in different ethnicities, however perception and interpretation of abuse varies in ethnicities and cultures dysfunctional family characteristics intensifies the effects of CSA while social support is protective for the negative effects.	Review
Lopez & Carpintero, 1995	1991	Spain	Not reported	Europe & Central Asia	Adults aged 18-60 years; stratified random sample representative of Spanish population	Structured in-person interviews (Personal History of Sexual Abuse) and a Self-Reporting Questionnaire (S.R.Q.) for mental health assessment.	1821	Overall: 19.4% Females: 22% Males: 17%	Not reported	Gender: Females experienced more intrusive forms of CSA. Family Structure: Lower parental education and disrupted family dynamics increased vulnerability. Socioeconomic Factors: Urban residency was associated with higher CSA rates (22% vs. 14% in rural areas).	Short-term effects: lack of trust, disgust, fear, shame, anxiety & hostility towards aggressor Long-term effects: mental health problems, poor academic performance, drug abuse, sexual dissatisfaction	Primary
Lopez & Hernandez, 1995 Full text not available in English												Primary
Lopez 2017	2008	Spain		Europe & Central Asia	Adult females 18 years or older; accessing psychological care across multiple sexual and reproductive health centers in Catalonia, Spain	Structured, self-administered anonymous questionnaire	917	0.376	Education and Employment: Women with university education reported less severe abuse (p = 0.030).	Ethnicity: Women born in Central or South America were at higher risk. Family Structure: Women from non-traditional households (unmarried, separated) reported higher CSA rates (p = 0.025). History of abuse: 52.6% of women experienced recurrent incidents of abuse; thus history of sexual abuse is a predictor of future abuse	Victims of sexual abuse had lower educational attainment and more precarious employment situation Revictimization: 16.5% experienced sexual abuse after age 18, linked to attempted or completed intercourse during CSA (p < 0.001). Physical Violence: 23.7% reported physical abuse alongside CSA, increasing with severity (p < 0.001). Disclosure Patterns: Most disclosed to mothers (62.7%), but only 4.6…	Primary
Ludewig 1993 Text not available												Primary
Luo 2008	1999-2000	China		East Asia & Pacific	Nationally representative probabilistic sample of urban adult population	Self-administered questionnaire	3821	Total: 4.2% Male: 5.1% Female: 3.3%	Parental occupation in professional, administrative, sales or service roles was protective	Being male was associated with higher risk of peer abuse, same gender abuse & increased severity of abuse Rural living was associated with higher risk of peer abuse Children with fathers in farming, manual work, self-employed or clerical occupation were at increased risk	Chinese tradition such as suppression of sexuality, pressure within family to shy away from reporting incidents might create conducive environment for abuse Moral codes of loyalty & obligation might drive individuals away from sexual abuse	Primary
Luster 1997	1992-1996	United States		North America	Female adolescents in grades 7–12 (ages 12–18 years). Ethnicity: Predominantly White (92%).	Self-reported surveys administered in classrooms	10868	0.1	Parental Monitoring: High monitoring reduced risk-taking behaviors (p < 0.01). Supportive Family Context: Maternal and paternal support were protective against multiple sexual partners (p < 0.05). Education and Awareness: School interventions and health programs provided some protection.	Gender: Females were more likely to report CSA and associated sexual behaviors. Family Instability: Adolescents in non-traditional households had higher CSA risks (p < 0.05). Physical Abuse:	Combined sexual and physical abuse increased risk of multiple sexual partners (p < 0.01). Parental Attitudes: Disapproval of teen sex was associated with fewer sexual partners (p < 0.01). Family Context: CSA victims in supportive family environments (monitoring, high parental support) reported fewer partners than those in less supportive environments. Behavioral Patterns: CSA victims reported inc…	Primary
Ma 2018	2016	China		East Asia & Pacific	36 articles included from all the available literature on Child Sexual Abuse in China, Hongkong & Taiwan in major electronic databases, specialized journals as well as Chinese databases	Comprehensive meta-analysis	131,734 participants from 125 independent samples included	Male: 9.1% Female: 8.9%		Geographical location: CSA prevalence in mainland China was higher than that in Hongkong and Taiwan Children under 18 were at significantly higher risk than adult population Prevalence increased from <13 years to 16 years of age	Prevalence of non-contact abuse was significantly higher than other forms The prevalanece of CSA in studies conducted after 2000 was significantly higher than that conducted between 1990 and 1999; indicating either increasing prevalence or willingness to report Studies using face-to-face interview reported extremely low prevalence of CSA, and national samples reflected low prevalence than local s…	Review
MacMillan 1997	1990-1991	Canada		North America	Population based sample of residents aged 15 years and older	Self-administered questionnaires and interviews using the Child Maltreatment History Self-Report (CMHSR).	9953	Combined Prevalence: 9.6%	Family Support: Parental education and intact families were protective against CSA.	Gender: Females were more likely to experience sexual abuse, while males faced higher physical abuse rates. Socioeconomic Factors: Lower parental education was associated with higher physical abuse (p < 0.05). Rural vs. Urban: Physical abuse prevalence was higher in rural areas for females (p < 0.05).	Gender Dynamics: Females reported more severe sexual abuse, while males experienced more physical abuse. Trends: Younger women reported higher CSA rates, possibly indicating increased disclosure in recent years.	Primary
Madu 2001	1999	South Africa	Law requires disclosure of sexual misconduct to police or child welfare workers if the perpetrator is known In 1996, Child Protection Unit of the National Police identified 19805 cases in six months	Eastern & Southern Africa	Undergraduate university students	Retrospective self-rating questionnaire (abbreviated and modified child maltreatment interview schedule)	649	0.256	Rural location and parental availability were identified as barriers	Growing up in urban area was identified as facilitator	Contact sexual abuse in children less than 17 years is studied The vicitmized children might perceive the abusive experiences as normal within their cultural attitudes and perception. Ritualistic abuse is observed where the child is forced to sexual behaviours in form of rituals or religious activity	Primary
Magojo 2003	2002	South Africa		Eastern & Southern Africa	High school male students attending government schools in a metropolitan area	Survey questionnaires (Child sexual abuse myth scale, attitute towards violence scale, modified Koss and Oros' sexual experience survey	446	0.668		culture of violence and structural violence might explain high rates of sexual aggression	Intervention programs should be targeted to address both reactive and culturally ingrained attitudes to violence	Primary
Manigio 2013	2011	10 countries over 3 continents			20 articles meeting minimum quality criteria on child sexual abuse in patients with bipolar disorder and other psychiatric illnesses	Systematic Review	3407	0.24		Early sexual victimization was correlated with other forms of childhood trauma (eg. physical or emotional abuse)	Abuse was not higher in patients with bipolar disorders as compared to other psychiatric disorders. Patients with psychiatric disorders had similar rates of child sexual abuse as those without the condition	Review
Manigio 2014 Text not available	Studies included were published between 1987–2011.	Multiple countries (USA, Canada, UK, Australia, New Zealand).	Not reported explicitly		Children and adolescents diagnosed with conduct disorder (DSM or ICD criteria).	Systematic review of studies involving children with conduct disorder and CSA. Meta-analysis calculated pooled prevalence rates and odds ratios to evaluate differences in CSA rates between CD and non-CD groups.	7256	0.27	Family Support: Stronger family cohesion reduced CSA vulnerability but was less common in CD-affected children.	Gender: Females with CD were significantly more likely to report CSA (OR = 4.78, p < 0.0001). Socioeconomic Factors: Low parental education and unstable family environments increased CSA risk. Sample Source: Clinical samples reported higher CSA rates (32%) compared to community samples (22%).	Dual Abuse: Children experiencing both CSA and physical abuse were at higher risk of CD (p = 0.0001). Mental Health: PTSD, depression, and anxiety were common comorbidities in CSA-affected CD participants. Recommendations: Implement trauma-informed care and screening for CSA in mental health evaluations of children with conduct disorder. Focus on prevention programs addressing both abuse and beha…	Review
Mansbach-Kleinfield 2015	2004-2005	Israel		Middle East & North Africa	Nation-wide representative sample of 14-17 year old adolescents	Face-to-face interview by trained lay persons	906	Total: 3.3% Female: 5.4% Male: 1.2%		Female gender, single parent household, learning disability, hearing/speech impairment Higher prevalence in adolescents with chronic disabilities was attributed to Increased vulnerability, isolation from family, dependency on caregivers, reduced communication skills or less capacity to oppose sexual abuse	parental separation, discord, low parental care, having a step-father as risk factors mentioned in literature review females were 4.6 times more likely than males Victims of CSA reported higher rates of physical symptoms like headache, stomachache, loss of appetite, sleep problems, dizziness; mental health disorders like suicidal ideation, suicidal attempts, depression and internalizing disorders…	Primary
Manyike 2015	2014	Nigeria		Western & Central Africa	Adolescents attending secondary schools	Structured self-administered questionnaire	506	0.393	Upper socio-economic class was linked with less rates as compared to middle or lower class (though not statistically significant)	Female gender, higher age group (15-19 years) were cited as facilitators	The commonest form of sexual abuse was being forced to look at pornographic pictures, drawings, films, videotapes or magazines Rape was reported by 14.6% Majority of the victims reported family members and relatives as perpetrators Male victims were more prone to sexual risk-taking behaviour, delinquent behaviour, marijuana use and difficulty in school	Primary
Marcos 2023	2018	Spain		Europe & Central Asia	Adolescents attending secondary schools (aged 13-17 years)	Non-probabilistic convenience sampling survey	652	37.6% Female: 43.2% Male: 31.6%		Female gender as facilitator	Sexually victimized adolescents had less likelihood of forgiving oneself, others and forgiving situations as compared to non-victimized cadolescents. Forgiveness as an adaptive psychological trait.	Primary
Martins 2012 Text not avaialble												Primary
Mateus 2012 (only abstract available)		Portugal		Europe & Central Asia	Urban population aged 18-30 years	Self-administered questionnaire survey	200	Total: 14.5% Female: 15.9% Male: 11.7%		Age of 8-10 years as the beginning of abuse onset	Most of the survivors of sexual abuse described the perpetrator as "known person, but not friendly"	Primary
Mathews 2017	1993-2012	Australia	In 1993-1994, a more developed child protection agency replaced the prior agency criticized as dysfunctional. Reporting practices was strongly influenced by governmental inquiries; notably investigation of systematic problems of state child protection services & law amendment to esnure mandatory abuse reporting by religious and spiritual children organization	East Asia & Pacific	Administrative child protection data of Victorian Government Department of Health and Human Services from 1993 to 2012	20 year longitudinal time trend analysis of government data	1993: 3976 CSA reports 2012: 8222 CSA reports	1993: 372.25 per 100,000 2012: 692.15 per 100,000			Boys tend to be more victimized in religious institutes and sport organizations than girls (in Literature Review) Increasing trend of sexual abuse reports from 1993 to 2012; with 2.9 times higher reports in males and 1.6 times higher in females Sex ratio of girls to boys reporting in 1993 was 2:1, while in 2012 was 1.14:1. A surge of abuse reports occurred from 2007 to 2012, representing heighten…	Primary
Mathews 2024	2021	Australia		East Asia & Pacific	Nationally representative sample of individuals aged 16 years and older	Computer assisted telephone interviews	8503	Total: 28.5% Female: 37.3% Male: 18.8%		Girls are 2.5 times more likely than boys to experience CSA	Authors remark that as CSA perpetrators remain diverse, social scientists, policy makers & relevant stakeholders should not to typify the perpetrators as being primarily strangers, family members or institutional abusers Contemporary data indicate an increasing trend in adolescent inflicted CSA - typically by boys and young men; compared with previous generations	Primary
McCrann 2006	2004	Tanzania		Eastern & Southern Africa	University students of varying ethnic and geographical background	Anonymous, self-administered questionnaire	487	Total: 27% Female: 31% Male: 25%		Poverty, transactional sex as means of survival, STD/HIV avoidance, superstitious beliefs, lack of education, substance abuse & modern influences	11% of the victims admitted bribes or enticements were involved in the unwanted sexual experiences Transactional sex as a means of survival (sugar daddy/mommy phenomenon) was noted witch doctors perpetuating the myth of virgin labia having powerful and cleansing nature or "virgin-cleansing myth" was cited as facilitator Perpetrators present a large mix, but many of them are known by the responden…	Primary
Meinck 2016	2010-2011	South Africa	Not explicitly mentioned	Eastern & Southern Africa	Adolescents aged 10-17 years; randomly sampled from urban and rural households; predominantly low-income households	Structured self-administered questionnaires	3515	0.09	Not reported	older children (age 15+) were more likely to report sexual abuse (p<0.001). Girls were more likely than boys to report sexual harassment (p<0.001), contact sexual abuse (p<0.001) and rape (p<0.001). Children in rural areas were more likely to report contact sexual (p<0.05) abuse victimisation than those in urban areas	Perpetrators: Physical abuse: Caregivers (47.4%), teachers (32.4%), and relatives (11.4%). Sexual abuse: Peers (30.9%), intimate partners (24.1%), and strangers (14.9%). Locations: Physical and emotional abuse: Home (58.6%) and school (36.1%). Sexual abuse: Community (52.6%), school (32.1%), and home (11%). Psychological Impact: High rates of depression, anxiety, and PTSD among victims, particula…	Primary
Mekonnen 2024	Systematic review covering studies from 2012–2021	Ethiopia	Not reported	Eastern & Southern Africa	Children under 18 years old.	Systematic review and meta-analysis Multiple studies used structured questionnaires and interview-based tools adapted from UNICEF and international abuse screening instruments.	5979	Pooled Prevalence: 41.15%	Not reported	Sex of children, smoking, khat chewing & alcohol use were the determinants of CSA Children who had a mental illness and physical disability were more likely to be sexually abused children who lack open discussion on sexual issues with parents were more likely to experience sexual abuse	Alcohol (OR = 4.77, 95% CI: 2.22–10.25). Khat chewing (OR = 3.68, 95% CI: 1.62–21.93). Smoking (OR = 4.48, 95% CI: 1.26–76.79). Locations of Abuse: Victim’s or perpetrator’s home, schools, hotels, and streets. Psychological Impact: Depression, anxiety, PTSD, suicidal ideation, and low self-esteem were common outcomes (not quantitatively assessed). Physical Health Consequences: Unwanted pregnancie…	Review
Mekuria 2015	2014	Ethiopia	Not reported	Eastern & Southern Africa	Female high school students aged 14–19 years.	Self-administered questionnaires and in-depth interviews. Adapted Childhood Experience of Care and Abuse Questionnaire (CECAQ).	Total: 362 participants.	0.293	Open discussions about reproductive health reduced CSA risk.	Living Arrangement: Living alone (AOR = 4.30, 95% CI: 1.81–10.24) increased CSA risk. Living with friends (AOR = 3.31, 95% CI: 1.23–8.89) was also a risk factor. Parental Discussions About Sexuality: No discussion (AOR = 2.93, 95% CI: 1.33–6.45) increased risk. Economic Status: Monthly income ≤ $37.5 USD increased CSA risk (AOR = 3.82, 95% CI: 1.76–8.31). Perpetrators: Extra-familial members (85%…	Health Consequences: Unwanted pregnancies (25%). Abortions (20%). Genital discharge or lesions (10%). HIV/AIDS infection (2.5%). Reporting Patterns: Most disclosures were to friends (33.3%), parents (13.3%), and police (46.7%). Recommendations: School-based prevention programs. Parental education to promote open discussions about sexuality and reproductive health.	Primary
Menard 2003	1994–1998	United States	U.S. federal and Pennsylvania state laws mandate reporting of CSA, but enforcement varies by locality. Rural areas often rely more on informal social controls, affecting case processing.	North America	CSA cases reported to crisis centers and child protection agencies. Gender: Not specified. Age: Focus on children under 18 years.	Secondary analysis of aggregated records from rape crisis centers, child protection agencies, and judicial sentencing data.	34146	Average rate: 1,175 per 100,000 Urban counties: 1,085 per 100,000. Rural counties: 1,265 per 100,000.	Not reported	Geographic Context: Rural counties had higher CSA rates due to social isolation, acquaintance density, and lack of formal resources. Socioeconomic Status: Poverty (higher rates in rural areas) correlated with higher CSA reporting and substantiation (p < 0.05). Stranger Assaults: Counties with more stranger assaults had higher reporting rates (p < 0.05). Government Expenditures: Counties with high…	Urban vs. Rural Differences: Urban areas had more cases reported, but rural areas had higher rates per capita. Rural counties imposed stricter sentencing but relied more on informal social controls. Reporting Challenges: Professional reporters (teachers, doctors) in rural areas were less likely to report known offenders due to personal connections (p < 0.05). Recommendations: Increase resources f…	Primary
Miller 1993	1989	USA		North America	Adult women with eating disorder in a residential treatment center	Semi-structured interview using Background & Trauma History Interview Schedule	100	0.61			33% of the abused females didn't disclose their experience. Type of CSA and Disclosure was studied	Primary
Miller 2013	1989	United States	Not reported	North America	Adult women with eating disorders in a residential treatment program.	Intake questionnaire with direct CSA questions. Semi-structured interviews using inverted funnel questioning to elicit detailed accounts.	100	0.61			This study examined the prevalence and process of disclosure of Childhood Sexual Abuse (CSA) among eating-disordered women in residential treatment. It aimed to assess how CSA experiences are disclosed, including the timing, recipients, and responses to disclosure, and to compare CSA prevalence rates with prior community studies. Disclosures to family were often negative or unsupportive, but ther…	Primary
Mohler-Kuo 2014	2009-2010	Switzerland		Europe & Central Asia	Nationally representative sample of adolescents aged 13-20 years	Self-reported computer-assisted questionnaires (Child Sexual Abuse Questionnaire).	6787	Overall prevalence: 27.9% Girls: 40.2% (n = 1,282). Boys: 17.2% (n = 610).	Family Support: Living with both biological parents reduced CSA risk.	Gender: Females were at significantly higher risk than males (OR = 3.07 for CSA without contact, OR = 3.38 for CSA with contact). Living Arrangements: Adolescents not living with both biological parents had higher risk (AOR = 1.58, p < 0.01). Parental Education: Low parental education levels increased CSA risk (AOR = 1.79 for maternal education and AOR = 1.91 for paternal education, p < 0.01). Ur…	Victim-Perpetrator Relationship: Acquaintances and partners were the most common perpetrators (35%–50%). Family members were reported in <10% of cases. Location of Abuse: CSA without contact occurred online or at home; CSA with contact occurred in public places. Psychological Impact: Not quantitatively measured but discussed as a significant consequence. Recommendations: School-based prevention p…	Primary
Moore 2010	1992-1993	Australia		East Asia & Pacific	Representative sample of adolescent school children	Computer-based self-administered questionnaire & computer-assisted telephone interview Validated retrospective questionnaire	1745	Female: 17% Male: 6.6%			In both girls and boys, CSA is more common than anorexia nervosa and schizophrenia; in girls, the frequency approximates to that of depressive symptoms	Primary
Moran 2011	1992-2003	Australia		East Asia & Pacific	Young adults from Victoria, Australia	Retrospective self-reports of CSA and assessments of personality dimensions and disorders using standardized tools.	1520	0.118	Family Support: Stable two-parent households reduced CSA risk (p < 0.05).	Gender: Females had 4.4 times higher odds of CSA than males. Parental Factors: Parental divorce/separation, low parental education, parental smoking Family Dynamics: Family instability and lack of supervision were significant predictors.	Repeated CSA: Associated with higher risks for personality disorders and maladaptive personality traits. Mental Health Impacts: CSA was associated with higher neuroticism and lower agreeableness (p < 0.001). Strong associations with Cluster A (odd-eccentric), Cluster B (dramatic-emotional), and Cluster C (anxious-fearful) personality disorders. Repeated CSA Episodes: Showed a linear trend with in…	Primary
Morris 1991	1990	USA		North America	Children aged 4-12 years old, hospitalized in child psychiatric setting	Retrospective analysis of hospital in-patient records using systematic sampling	100	0.31		Female gender, nonwhite ethnicity & foster care were identified as facilitators	Only diagnosis of conduct disorder was found to be significantly related to CSA	Primary
Mrazek 1983	1977-1978	UK		Europe & Central Asia	Children under 15 years of age, assaulted by adults, with exclusion sexual activities between adolescent and minor siblings	Questionnaire mailed to family doctors, pediatricians, psychiatrists & police surgeons	CSA cases seen by 239 doctors	3 per 1000		Family distrubance including parental mental illness, unemployment, alcoholism, poor marital relationships, criminality, previous physical abuse of index child & emotional problems in the index child Female gender & higher age group (11-15 years) were more commonly seen	In 74% of the cases, perpetrator knew the child. The most common outcome was criminal persecution (43%)	Primary
Muldoon 2019	2002-2016	Canada	CSA is illegal in Canada, with mandatory reporting requirements.	North America	sexual assault cases of all ages from linked healthcare databases.	Secondary analysis of administrative databases using ICD-10 codes and physician billing data.	52,780 cases	Overall Standardized Rate: 27.38 per 100,000 population.	Income and Education: Higher income neighborhoods reported lower rates, suggesting economic stability as a protective factor.	Gender: Females experienced significantly higher rates of assault across all age groups (p < 0.01). Age: Adolescents (15–19 years) were most vulnerable, particularly females. Socioeconomic Status: Higher rates were observed in low-income quintiles (33.4% in lowest income vs. 13.1% in highest income, p < 0.05). Community Size: Higher rates in urban areas with populations >1.5 million.	Healthcare Utilization: Emergency departments captured 91.4% of cases, indicating more severe incidents requiring immediate care. Perpetrator Proximity: Higher rates of child sexual abuse cases involving family members or acquaintances (not quantified). Healthcare Trends: 91.4% of cases presented to emergency departments, while 8.6% sought outpatient care. Revictimization: 1,458 cases involved mu…	Primary
Munroe 2022	2020	USA	CSA is illegal in the U.S., with mandated reporting laws. Female-perpetrated abuse is underreported due to gendered stereotypes and social stigma.	North America	adults aged 18–74 years who reported at least one female-perpetrated sexual abuse incident.	Online Qualtrics survey, using behavioral-specific questions to assess female-perpetrated sexual abuse	138	Not applicable as all cases were reported victims of sexual abuse.	Not reported explicitly	Gender and Sexual Orientation: Bisexual women were overrepresented (16.7%). Sexual minorities faced higher FPSA risks due to vulnerability in social dynamics. Childhood Environment: High rates of adverse childhood experiences (ACEs): Emotional abuse (70.3%), physical abuse (53.6%), parental mental illness (50%), and substance use (55.8%).	Mental Health Outcomes: PTSD: 71%. Depression: 64.5% reported depressive symptoms, including 24.6% with severe symptoms. Treatment History: 64.5% sought mental health treatment; 28.6% attributed treatment needs to FPSA.	Primary
Nath 2023	2022	India	1. Right of Children to Free and Compulsory Education Act, 2009 directs the state to protect all children and youth against exploitation and ensure their freedom and dignity. 2. Protection of Children from Sexual Offences Act, 2012 establishes obligatory reporting of Child Sexual Abuse to be reported to special juvenile police unit or to local police. Failure to report will result in imprisonment…	South Asia	School students from several states of India	Mixed-method study (Qualitative interviews and quantitative survey of CSA beliefs and knowledge levels)	81	18.8% responded having heard about sexual abuse incidents in their institution			43% of the respondents mentioned that their institution didn't report the incident	Primary
Nguyen 2024 Text not found												Primary
Niolon 2015	2012-2013	United States	U.S. law criminalizes teen dating violence (TDV) and mandates reporting in certain contexts, but enforcement varies by state. Programs like “Dating Matters” target TDV prevention in urban schools.	North America	Middle-school students aged 11-15 years across four US cities	Self-reported surveys measuring dating violence behaviors, risk factors, and demographics.	2895	0.15	Gender Attitudes: Positive attitudes against dating violence reduced risks (boys: OR = 0.88; girls: OR = 0.87).	Gender Differences: Boys were more likely to perpetrate sexual abuse, while girls perpetrated more physical and emotional abuse. Bullying: Boys involved as both bullies and victims were 3.2–6.0 times more likely to perpetrate TDV. Sexual Initiation: Boys who initiated sex had 2.5 times higher risk of perpetrating physical and sexual abuse.	Study focused on different forms of Teen Dating Violence (TDV). Gender Differences: Boys and girls exhibited distinct patterns of TDV behaviors and risk predictors, requiring gender-specific interventions. Mental Health Impacts: Higher emotional symptoms predicted increased perpetration risk, especially for girls. Community Context: High-risk urban communities showed higher TDV rates due to socia…	Primary
Noell 2001	1999	USA		North America	Homeless females of less than 21 years of age	Semi-structured interview	216	0.379		Being sexually abused prepubertally was associated with subsequently experiencing sexual coercion as an adolescent.	Sexual coercion is important as it is linked with participating in unprotected sexual intercourse with a number of partners, which is linked with STI Mean age at first incident of abuse was 6.7 years	Primary
Nordling 2000	1998	Finland		Europe & Central Asia	Adults of sadomasochistic clubs	Mailed questionnaire	Total: 186 Male: 164 Female: 22	Male: 7.9% Female: 22.7%	Mother using punishment was noted as a barrier	Female gender	Childhood sexual abuse was linked with subsequent higher rates of: attempted suicide, psychiatric hospitalization, hospital visits due to self-inflicted injuries, outpatient psychological counseling, sexual neoroticism, poor self-body image & poor social adjustment Abused females were more likely to engage in masochistic behaviours Abused victims had lower income levels as adults compared to non-…	Primary
Normann 1992 Text not found												Primary
Nussbaum 1990*	1986	USA	Montana Code 1983 states that while victim consent may eliminate criminal responsibility, not every consent is legally valid and thus, the state has an obligation to protect individuals from their own incapacities. In Montana, consent can't be given by a child less then 14 years, when the offender is 3 years or more older. In other states, the difference of 5 years is more common. Montana code de…	North America	Two samples Sample 1: Undergraduate college students Sample 2: Sex offender population consisting of adults and adolescents	Self-administered questinnaire	Sample 1: 224 Sample 2: 29	College sample: Female: 62% Male: 23% Sex offender sample: Adolescent: 62% Adult: 69%	Being close to mother was identified as barrier	Victims of CSA, especially males, were more likely to have history of truancy from school, driving under influence, underage drinking, drug usage Family income under 10,000$, living in farm, marital discord, poor parental attachment & low parental warmth, having 2 or fewer friends, single parenthood, having a step-father or step-mother, father's blue collar occupation, father's conservative famil…	100% of the adolescent sex offenders and 81% of the adults offenders admitted to offending sexually	Primary
Oaksford 2001	1997-1998	UK		Europe & Central Asia	Female college students	Self-administered questionnaire	213	0.1314		Higher age group (>10 years)		Primary
Okur 2015	2011-2012	Netherlands		Europe & Central Asia	Adult university and vocational school students	Structured online survey	Total: 3426	Total: 42.9% Females: 66.4% Male: 31.6%	Moroccan ethnic minority group had lower prevalence than Dutch natives	Female gender Specific forms of CSA was more prevalent in Dutch Antillan ethnic some minority group (eg. forced masturbation & forced touching of other's genitals)	Multiple detailed questions made it easier to recall specific events, which might have led to higher prevalence result	Primary
O'Reilly 1999	1988	Republic of Ireland & Northern Ireland		Europe & Central Asia	Confirmed and suspected CSA cases	Survey (Length = 1 year)	Study 1: 990 Study 2: 408	Annual incidence: 1.62-1.87 per 1000 children Prevalence not measured		Being female increased risk Familial problems like marital conflict, poor parenting capacity, alcohol abuse in family, history of sexual abuse in sibling, financial difficulties, child neglect and violence were identified as facilitators	Female to male ratio of 3-4 girls : 1 boy Females had a bimodal age of increased vulnerability: before 7 & after 11 years	Primary
Owusu-Addo 2023*	2021	Ghana	In Ghana, rape is defined as the carnal knowledge of a female 16 years or above without her consent	Western & Central Africa	Random sample of adolescent females aged 13-19 years	Mixed method design (Cross-sectional survey, In-depth Interviews & Focus Group Discussions)	853	0.325	Early adolescence (11-13 years), feeling safe in neighbourhood & parents often listening to one's opinions were identified as barriers	Physical activity, lack of parental supervision, parents not listening to one's opinion, previous sexual abuse, being an orphan & having a close relationship with parents were identified as facilitators	CSA in the setting of COVID-19 pandemic and school lockdowns was studied, and increased prevalence was found (32.5%) as compared to previous estimates. This was consistent with UNFPA Ghana's predictions. Vulnerability to CSA increased by 11.7% during the COVID-19 pandemic Having a close relationship with parents was identified as a risk factor, which is contradictory to evidence that a discussing…	Primary
Ozcalik 2021	Literature up to 2020	Global	Not reported		Children under 18 years, with focus on ages 9–16 years.	Analysis of literature from global databases, including EU Kids Online and Interpol data. Tools referenced include surveys, self-reports, and national crime data.	No specific sample size; based on multi-study reviews.	Not applicable	Family Support: High parental involvement and digital literacy reduced risks. Education and Awareness: School programs promoting internet safety were protective but underutilized.	Victim Characteristics: Girls, socially isolated children, and those with prior abuse histories faced higher risks. Gender: Girls more vulnerable to grooming and image exploitation. Age: Adolescents (13–16 years) were most targeted. Internet Access and Usage: High internet use increased risks. Parental Supervision: Low supervision correlated with higher OCSA exposure. Socioeconomic Status: Lower-…	Reporting Barriers: Fear, shame, and normalization of online interactions limited disclosures. Legislation: Lack of harmonized laws and enforcement mechanisms hindered deterrence. Psychological Impact: Anxiety, depression, PTSD, low self-esteem, and substance abuse among victims. Offender Strategies: Grooming techniques involved deception, bribery, isolation, and threats. Use of encrypted communi…	Review
Pagare 2005	2001-2002	India		South Asia	Male inmate children in an observation home aged 6-18 years	Self-administered questionnaire and Clinical examination	189	0.381	Not reported	Children on the street, at work, and in institutional care reported the highest incidence of sexual assault.	On clinical examination, 61.1% showed physical signs and 40.2% showed behavioral signs of sexual abuse Perpetrators: 50% of abusers were known to the child or held positions of trust and responsibility.	Primary
Pan 2021*	2018	Worldwide (16 countries)			Mixed samples across 48 articles in English across electronic databases published between 1998-2018	Meta-analysis	22224	0.24	Geographical location: Europe	Geographical location: North America, South America	The lower rate in Europe might be explained by the prevention programs by the International Society for Prevention of Child Abuse and Neglect (IPSCAN). Asia and Africa demonstrated lower rates of CSA, though the results might be potentially biased due to insufficient number of articles meeting the inclusion criteria Cultural factors that suppress CSA reporting might have led to the lower finding …	Review
Pape 2014	2006	Norway		Europe & Central Asia	Teenage girls aged 15–18 years. Ethnicity: 98% reported parents born in Norway or Nordic countries.	School-based self-reported surveys. Surveys on drinking behaviors and impulsivity scales (Plutchik & Van Praag’s scale).	2701	0.07	Age and Drinking Maturity: Older girls were less likely to drink excessively, reducing their risk. Family and Parental Monitoring: Implied protection through supervision and restrictions on drinking behavior.	Age: Younger girls, especially 15-year-olds, were at higher risk due to drinking inexperience (OR = 0.76, p < 0.05). Alcohol Consumption: Heavy episodic drinking, blackouts, and motor impairment increased vulnerability. Impulsivity: Girls with high impulsivity (top 6%) were 2.4 times more likely to experience ISA (p < 0.001). Norm-Violating Behaviors: Engagement in violent behavior, vandalism, bu…	Study Purpose: To estimate the prevalence of incapacitated sexual assault (ISA) due to intoxication among teenage girls in Norway, and examine how age, impulsivity, and involvement in norm-violating behaviors influence victimization risk. Reporting Challenges: Victims rarely reported incidents due to shame, fear of victim-blaming, and underage drinking concerns. Behavioral Trends: 62% reported sy…	Primary
Papila 2021	1964-1995	Australia		East Asia & Pacific	Confirmed cases of CSA under 17 years of age reported to law enforcement & a comparison group matched on age and sex	Prospective longitudinal study	2759 victims & 2,677 controls	Rate of revictimization = 36.2%	Being male was protective	CSA victims were significantly more likely to experience revictimization as well as higher frequency of revictimization than matched controls. Among CSA victims, age <12 years & female sex were identified as facilitators	Risk factors for revictimization was studied in previous victims of CSA. Several psychiatric illnesses like PTSD, anxiety disorders & personality disorders were linked with CSA	Primary
Parcesepe 2015	2008-2009	Mongolia	Not reported	Europe & Central Asia	alcohol-using female sex workers aged 18–67 years.	In-person interviews assessing socio-demographics, violence history, and sexual behaviors. Childhood Sexual Abuse Interview (CSAI) assessed CSA experiences.	222	0.55	Education: 64% had completed secondary education, which may buffer risks but was insufficient to prevent CSA.	Childhood Sexual Abuse: Penetrative CSA significantly increased unprotected sex with paying partners (IRR = 1.20, 95% CI: 1.01–1.42). Recent Sexual Violence: From paying partners associated with unprotected vaginal/anal sex (IRR = 1.52, p < 0.05). Alcohol Dependence: 92.8% scored ≥20 on AUDIT, indicating alcohol dependence linked to risk-taking behaviors. Economic Vulnerability: Low-income status…	Study Purpose: To investigate whether childhood sexual abuse (CSA) or recent physical/sexual violence is associated with HIV sexual risk behaviors among female sex workers (FSWs) in Mongolia. It also examines whether CSA modifies associations between recent violence and HIV risk behaviors. Reporting Challenges: Fear of police harassment, stigma, and lack of trust reduced disclosures. Health Servi…	Primary
Parent 2016	2013	Canada	Canadian law prohibits sexual relations between minors and authority figures, including coaches. Consent cannot be invoked when a relationship involves authority or dependency.	North America	Adolescents aged 14–17 years.	Self-reported questionnaire administered in high schools covering lifetime and recent experiences of sexual violence. Survey included questions adapted from the Sexual Experiences Questionnaire (Fitzgerald et al., 1995)	6450	Overall Sexual Abuse: 10.2%. Girls: 14.6%. Boys: 3.9%.	Parental Supervision: Stable family environments reduced victimization risks.	Gender: Boys more likely to report consensual sexual contact with coaches (p = 0.002). Sport Participation: Athletes were at slightly higher risk of sexual abuse than general adolescents (0.8% vs. 0.5%). Perpetrator Characteristics: Coaches and authority figures used authority to exploit vulnerabilities, especially in organized sports. Age: Younger athletes (14–15 years) were more likely to repor…	Study Purpose: To examine the prevalence of sexual violence experienced in organized sports, specifically focusing on sexual abuse, harassment, and perceived consensual sexual contacts with coaches among adolescents in Quebec, Canada. Victim-Perpetrator Relationships: 70.9% of consensual sexual contacts involved a coach ≥5 years older. Gender Dynamics: Boys showed higher tolerance for inappropria…	Primary
Patel 2001 Text not found												Primary
Pedersen 2023*	2018	Norway		Europe & Central Asia	Population based sample of adolescents aged 16-19 years	Secondary data from a nation wide school-based questionnaire survey	9858	Physical sexual abuse: 4.3% Image-based sexual abuse: 2.9%	Barriers of physical sexual abuse: parent's immigrant background, higher parental monitoring, close relation to parents Barriers of image-based sexual abuse: parent's marginal position in labor market, parent's immigrant background, higher parental monitoring, close relation to parents	Facilitators of physical sexual abuse: female gender, not living with both parents, being regularly bullied, being exposed to physical violence, family violence, more time spent on social media, being exposed to cyberbullying, alcohol intoxication, marijuana use, other substance use, peer's substance use, early sexual intercourse, receiving benefits in exchange for sex, and non-heterosexual ident…	IBSA differed from traditional sexual abuse in following ways: gender-equal distribution, children of higher socio-economic background being affected more & not being associated with LGB identity	Primary
Peipert 1994	1990-1993	USA		North America	Adolescent and adult females presenting to hospital for sexual assault evaluation	Secondary data from hospital records	405	Not applicable		As compared to adult females, adolescent females were more likely to be assaulted by family and acquaintances, assaulted during night & the assault more likely to be associated with social encounters	Use of weapon and evidence of injury occurred less frequently in adolescents than in adult victims	Primary
Peltzer 2016	2013	24 countries from Africa, Asia & Americas			University students of age range 16-30 years	Questionnaire administered by research assistants	18404	0.038		Female gender was identified as facilitator overall, with significantly higher overall prevalence and female predilection in African, Carribbean & Latin America. In Asian context, CSA had more or less gender-equal distribution with significantly higher risk for Russian & Thai males than their female compatriots.	The situation in the Carribbeans is shocking, where one in every five female child faces sexual abuse. (Overall CSA prevalence: 9-15% and in females: 11-17%) High interpersonal violence and general high violence rates may explain the higher prevalence in Africa & Central America. Avoidance of reporting sexual abuse due to collectivist rather than individualistic culture in Asia may explain the lo…	Primary
Peng 2013 Text not found												Primary
Pengpid 2020 Text not found												Primary
Pereda 2009	2006	Worldwide (22 countries)			100 articles across 22 countries, in electronic databases with the search terms 'child sexual abuse OR childhood sexual abuse' AND 'prevalence'; articles across major relevant journals	Meta-analysis	101022	Total: 12.3% Female: 19.7% Male: 7.9%	Lowest prevalence rates was seen in Europe	Being female increased risk Highest prevalence rates for both men and women were seen in Africa, especially South African countries including Tanzania, Morocco and mainly South Africa. Developing countries, and countries in Africa, America & Oceania had higher prevalence Poverty and low socioeconomic class of family of origin	Higher prevalence in African countries explained by: Virgin-cleansing myths (having sex with virgins or very young girls is a cure against STDs), sex tourism, poverty, familial support for prostitution due to poverty, patriarchal society	Review
Pereda 2016	2012	Spain	The Spanish Legal Protection of Minors Act 1996 establishes that any situation of risk of a minor is obligatory to report	Europe & Central Asia	School adolescents aged 12-17 years of age	Self-administered questionnaire using the Juvenile Victimization Questionnaire	1105	0.088	Having both biological parents was protective	Female gender, older adolescent age group, having only one biological parent, presence of step-parent, experiencing violent crimes against the person or property, experiencing caregiver victimization, peer and sibliing victimization, exposure to family and community violence were identified as facilitators		Primary
Perera 2009	2008	Sri Lanka		South Asia	High school children aged 18 years and above	Self-reported anonymous questionnaire	2389	0.14		Middle and upper socioeconomic class, not living with parents, enrolled in science and mathematics stream Odds were higher in those who reported alcohol use, suicidal ideation and having family conflict Males with low self-esteem reported higher CSA rates	Females were not at higher risk than males; which might be explained by cultural values like 'preserving virginity until marriage for girls' and 'not being allowed to participate in social activities without an older chaperone'. Children who pursue science and mathematics find themselves at heightened risk. With no options to pursue these courses in their rural homes, children set to the the citi…	Primary
Perez-Fuentez 2013	2004-2005	United States	Not reported	North America	Adults aged 18 years and older; predominantly female sample	Adverse Childhood Events (ACE) Scale and Childhood Trauma Questionnaire.	Total: 34,653 participants.	Overall CSA: 10.14%.	Barriers (Protective Factors): Education: Higher education (some college or more) showed reduced prevalence. Family Support: Higher perceived family cohesion reduced risk.	Gender: Women reported higher CSA rates. Race/Ethnicity: Higher prevalence among Black (13.4%) and Native American (3.8%) respondents. Family and Parental Factors: Parental substance use Witnessing domestic violence Parental incarceration Low Family Support: Associated with higher CSA risk History of Physical Abuse and Neglect: CSA correlated with other forms of maltreatment (p < 0.001).	Psychiatric Disorders: 83.9% of CSA survivors had a lifetime psychiatric disorder (compared to 63.7% non-CSA). Higher odds for PTSD (AOR = 2.05), major depressive disorder (AOR = 1.28), and suicide attempts (AOR = 2.60). Dose-Response Relationship: Higher frequency and severity of CSA increased psychiatric risks. Gender Differences: Women faced more emotional distress, while men underreported abu…	Primary
Philips 2012 Excluded											Excluded as this study was focused on stressful life events rather than childhood sexual abuse	Primary
Pilkington 1995	1994	Mostly literature from western countries like USA, UK & Canada			Major empirical studies estimating the prevalence of child sexual abuse among females in psychiatric inpatient and outpatient samples done between late 1970s to 1995	Epidemiological Review	Not reported	3% - 90%		Higher prevalence of childhood sexual abuse in psychiatric patients in general	Highest in those with diagnosis Multiple Personality Disorder & females presenting for sexual dysfunction counselling (90% each); those diagnosed with chronic pelvic pain (64%) & schizophrenic inpatients (60%)	Review
Pineda 2023	2022	Spain		Europe & Central Asia	Adults aged 18-70 years	Self-reported online or in-paper survey using the Traumatic Life Events Questionnaire	1323	Total: 18.6% Female: 22.1% Male: 9.2%		Females were more likely to experience childhood sexual abuse, especially for milder forms of sexual abuse Females aged 13-18 years were at higher risk		Primary
Pineda-Lucatero 2009	2002	Mexico		North America	Junior High School Adolescents	Self-reported questionnaire	1067	Total: 18.7% Females: 19.3% Males: 17.3%		Children of widow or widower parents reported higher rates		Primary
Pinto-Cortez 2017 Text in Spanish												Primary
Pius 2015	2014	Nigeria		Western & Central Africa	Adolescents attending secondary schools	Prospective study using a structured self-administered questionnaire	506	0.4		Female gender		Primary
Popovic 2018	2017	Croatia		Europe & Central Asia	26 articles included among CSA research publications between 1990-2016 in English or Croatian language	Systematic Review	Not reported (26 articles included)	8.5-13.7%		Female gender, parent's risk behaviour, exposed to other forms of abuse or neglect were identified as facilitators	Seductive behaviour by a child may be indicative of a prior CSA (Jordan et al. 2012). Poorer academic children or emotional instability are indicators of CSA Stimac 2015).	Review
Pothe 2000 Text not found												Primary
Power 2014 Only abstract available	2013-2014	Worldwide			Adolescents	Systematic Review of 6 meta-analytical studies & meta-analysis of 9 population studies		2-39.8%	Lower CSA rates were reported in China	Females		Review
Pradubmook 2005 Excluded											This study measured the prevalence of inflicted physical or psychological dating violence, and is thus excluded.	Primary
Preus 1987 Text not found												Primary
Pruvis 2005 Excluded from prevalence analysis	Data compiled up to 2003	Australia	Not reported	East Asia & Pacific	Children under 18 years, with emphasis on gender differences and socioeconomic vulnerabilities.	Non-systematic Literature Review	Not applicable	Not applicable	Family Support: Stable family environments reduced CSA risks.	Gender: Females experienced higher rates of CSA. Family Environment: Parental separation, neglect, and substance abuse increased vulnerability. Socioeconomic Factors: Low-income households had higher risks due to lack of supervision and education.	The study analyzed child sexual abuse (CSA) as a public health problem in Australia, emphasizing its high prevalence, psychological and physiological consequences, and the need for preventative strategies. Cultural Norms: Males were less likely to report abuse due to stigma around masculinity and fear of being perceived as weak. Behavioral Factors: Victims often displayed early behavioral issues …	Review
Rahim 2021 Excluded from prevalence analysis	2020	Pakistan		South Asia	School Students		Not reported	Not reported		Boys are more vulnerable from 6-15 years. Females have bimodal age of increased vulnerability between 0-5 years & 16-18 years. Girls are at increased vulnerability to incest as they are kept indoors due to cultural patriarchy limiting social movement of females. Boys are at increased vulnerability to extra-familial abuse as they exercise more mobility. Lower socioeconomic status & economic scarci…	Excluded from prevalence analysis as it is a literature review.	Primary
Ramirez Herrera 2021 Text not found												Primary
Rassenhofer 2015	2010	Germany	The guidelines on procedures to address the sexual abuse of minors was updated in 2010, with a bishop being appointed in the churches to oversee remedial actions, establishment of hotlines for victims. Article 6 of German constitution says that the public authorities are responsible for guarding children's best interests. In 2010, both German government and Roman Catholic Church in Germany set up…	Europe & Central Asia	All individuals who had reported CSA in Roman Catholic Churches	Secondary data from CSA cases reported to government or church	927	The sample was entirely those who reported CSA		Repeated CSA was more prevalant than single episode. Abuse occurred more in congregational settings rather than catholic boarding school or catholic children's home. Priests were more likely to be the offenders. Hands-on & penetrative sexual abuse were more common.		Primary
Raupp 1993 Text not found												Primary
Ray Anacona 2013 Text not found												Primary
Rayment-McHugh 2020 Excluded from prevalence analysis	Data compiled through 2019	Global focus, with cases from Australia, Africa & Europe	Not explicitly mentioned		Children under 18 years.	Secondary data from studies, UNICEF reports, and regional inquiries. Comparative prevalence studies and theoretical frameworks for understanding abuse concentrations.	Not applicable	Not applicable	Family Support: Parental monitoring and involvement reduce CSA risks. Community Surveillance: Well-lit public spaces and neighborhood watch programs can act as deterrents. Policy and Legal Frameworks: Countries with strict legal enforcement and child protection services report lower prevalence.	Gender: Females consistently report higher CSA rates globally. Geographic Context: Higher rates in Africa, Australia, and Indigenous communities. Socioeconomic Factors: Poverty, family disintegration, and lack of education increase vulnerability. Institutional Settings: Religious, educational, and care institutions present systemic risks due to hierarchical power structures and lack of accountabi…	Study Purpose: To explore the uneven distribution of child sexual abuse (CSA) across geographic regions and institutions, analyze factors contributing to these variations, and propose targeted prevention strategies. Reporting Challenges: Fear, stigma, and cultural barriers prevent disclosures, especially in marginalized groups. Contextual Factors: CSA hotspots often occur in areas with weak regul…	Review
Rew 2001	2000	USA		North America	Homeless youth between 12-22 years of age	Secondary analysis of data obtained from street outreach program	96	Total: 60.4% Female: 72.7% Male: 50%		Females were at higher risk. Hispanics or Latinos were at higher risk of CSA than whites. Hispanic or Latino victims also considered suicide more often than their white counterparts. Using alcohol or marijuana, and considering suicide were more common in children with history of childhood sexual abuse CSA male victims had higher risk of substance abuse, while CSA female victims reported significa…		Primary
Rezey 2024	2013-2020	USA		North America	Representative sample of children and adolescents	Secondary analysis from nationally representative administrative and public data sources	Time trend analysis of multiple sources	Average annual incidence: 1 per 1000 children	Asian ethnicity	Females, Age 12-17 years & white ethnicity		Primary
Rickert 1998	1998	USA		North America	Adolescent females and young females	Literature Review	Not reported	College aged females: 13-27% Adolescent females: 20-68%		Younger age at first date, early sexual activity, earlier age of menarche, a past history of sexual abuse or prior sexual victimization, being more accepting of rape myths and violence towards women. Date-specific behaviours example private setting of the date, night setting, perpetrator paying for the date were facilitators		Review
Ricks 2023 Excluded from prevalence analysis as it is a scoping review	1992-2022	USA	CSA and adolescent dating violence (ADV) are illegal, but reporting and enforcement barriers persist for sexual minority youth (SMY) due to discrimination and stigma. Lack of LGBTQ+ affirming services limits accessibility for victims.	North America	21 studies conducted in the U.S., covering adolescents aged 12-19 years.	Scoping review of literature search across PubMed, PsycINFO, and CINAHL databases for studies published between 1992–2022.	Total: 21 studies; individual sample sizes ranged from 112 to 70,793.	Not applicable	Support Networks: Family acceptance and peer support buffered ADV impacts. Inclusive School Policies: LGBTQ+ affirming programs correlated with lower ADV rates.	Sexual Identity and Orientation: Higher risks for LGBTQ+ youth due to marginalization and stigma. Gender Nonconformity: Transgender and nonbinary youth faced added vulnerabilities (e.g., coercive control and threats of “outing”). Internet and Social Media: Online dating increased risks of digital dating violence, harassment, and exploitation. Mental Health Issues: Higher levels of depression, anx…	Study Purpose: To review how adolescent dating violence (ADV) among sexual minority youth (SMY) is measured, focusing on victimization, perpetration, attitudes, and knowledge.	Review
Risin 1987	1987	USA		North America	Representative sample of male students in higher education	Self-reported questionnaire	2972	0.073				Primary
Roberts 1999	1987	USA	Not reported	North America	Adult lesbians aged 16–82 years (median age = 32); predominantly white ethnicity	Self-administered questionnaire assessing CSA history and associated health outcomes.	Total: 1,633 participants.	Overall CSA: 45.8%.	Not reported	Gender Identity and Sexual Orientation: Focus on lesbians with CSA experiences challenges stereotypes associating CSA with sexual orientation development. Family Dynamics: High rates of substance abuse and instability in family histories. Alcohol and Drug Use: Survivors reported higher rates of alcohol use and attendance at Alcoholics Anonymous (AA).	Study Purpose: To assess the prevalence of childhood sexual abuse (CSA) and its psychological, physical, and health-related sequelae among a national sample of adult lesbians in the United States. Psychological and Behavioral Factors: Suicidal ideation (78.1%) and panic attacks (53.5%) were common among survivors.	Primary
Robertson 2016	2013	USA (focusing on South Asian population)		North America	Adults aged 18 and older, identifying as South Asian.	Self-administered quantitative surveys	Total: 368 participants.	Overall CSA: 25.2%.	Parental Supervision: Higher supervision was linked to reduced risk but was often absent due to cultural expectations of silence. Education and Income: Participants from higher income and education groups showed slightly lower CSA prevalence but still experienced significant rates.	Witnessing Parental Violence: 41.2% of participants reported witnessing parental violence, a predictor for CSA and later interpersonal violence. Family Dynamics: Extended family influence and dependency increased secrecy and normalization of abuse.	Cultural Norms and Stigma: Patriarchal beliefs, modesty (haya), honor (izzat) & embarrassment (sharam) hindered reporting and intervention. Mental Health Impacts: High rates of suicide ideation (21.9%) and suicide attempts (5.3%) among CSA survivors. Interpersonal Violence: CSA predicted intimate partner violence, highlighting cyclical abuse patterns. Recommendations: Develop culturally tailored …	Primary
Robin 1997	1996	USA		North America	American Indian Tribes 21 years or older	Clinical interview	375	Total: 34.4% Female: 49% Male: 14%		Age group of 6-12 years Younger generations reported higher prevalence than older generations Parental alcoholism was identified as a facilitator	Higher rates of Anti-social personality, drug use & affective disorders in CSA victims	Primary
Roche 2023	2021	Philippines		East Asia & Pacific	8 published articles and 11 grey literature articles around online child sexual abuse	Scoping review	Not reported	Not reported	Stronger family values, cultural norms & legal penalties as barriers	inequality, limited economic opportunities, limited access to education and employment, high availability of internet & advancement of technology are drivers of online CSA. Presence of a facilitator within family with financial motives. Perception of online prostitution as a easy source of money, tolerance and lack of reporting. Lower penalty and legal consequences for offenders. High number of o…	A sharp increase in the IP addresses used for online child sexual abuse was noted between 2014 and 2017. Online CSA involves a facilitator who connects the consumer outside the country with the community children. Criminal justice system is overly dependant on testimonial evidence.	Review
Rockowitz 2021 Text not found												Primary
Rodriguez 2023 Excluded											Excluded: Psychological and physical violence was studied here.	Primary
Romero 1999	1997-1998	USA		North America	Community sample of Latina women aged 18-50 years	Face-to-face interview using the Wyatt Sex History Questionnaire	300	0.33		Late adolescence (12-17 years); perpetrator being known to the victim		Primary
Romero 2009	2006	USA		North America	Youths aged 7-17 years with a diagnosis of Bipolar Spectrum Disorders attending psychiatric care	In-person interview	446	0.07	Intact family	Higher age, longer duration of illness, illness associated with psychosis, suicide attempt, PTSD, substance use and conduct disorder; history of mood disorder, conduct disorder & substance abuse in 1st degree relatives		Primary
Rondon 2006 Text not available												Primary
Rosmarin 2018	2015-2016	United States and Canada		North America	Religiously diverse sample of Jewish adults from North America	Telephone based structured diagnostic interview	372	0.22		Greater prevalence in formerly orthodox Jewish individuals	CSA was linked with greater prevalence of psychiatric diagnoses, greater mental distress, lower religious observance and lower intrinsic religiosity	Primary
Ross 2005	1998-2000	China		East Asia & Pacific	Sample 1: Schizophrenic Patients attending hospital care at an advanced mental health institute Sample 2: Factory workers	Structured Interviews conducted by trained psychiatrists	Sample 1: 727 Sample 2: 618	Psychiatric Patient Sample: 2.8% Factory Worker Sample: 0%	CSA is less prevalant in China	CSA is more prevalant in individuals with psychiatric diagnosis than general population	China had a lower rate as compared to western countries like Canada	Primary
Rumble 2015	2011	Zimbwabwe		Eastern & Southern Africa	adolescents and young adults between 13 and 24 years of age	Face-to-face private interview	1156	20.84775087		Previous history of sexual abuse	most female survivors experience sexual violence in the context of a relationship, and the majority of perpetrators are the victim’s male peers at least half of all survivors do not tell anyone the majority of adolescent and adult sexual violence vic- tims do not seek HIV testing or post-exposure prophylaxis (PEP), despite the high prevalence of the disease in the country. HIV policy and programm…	Primary
Sanghani 2022	2009-2011	United States	Not reported	North America	Black sexual minority men (BSMM), aged 18 years or older	Audio computer assisted self-interview	1016	0.703	Not reported	CSA is significantly associated with higher odds of drug use and alcohol use problems.	The study underscores the syndemic of CSA, drug use & HIV among BSMM.	Primary
Sariola 1994	Not explicitly provided	Finland	No specific legal provisions were provided, but the study aligned with Finnish child welfare policies	Europe & Central Asia	9th-grade students aged 15–16 years, representing Finnish- and Swedish-speaking regions	Anonymous surveys in private settings using the revised version of questionnaire from Finkelhor's (1979) study	Total sample: 7435 Girls: 3769 Boys: 3666	Total estimated: 4.53% Girls: 6-8% Boys: 1-3%	Protective adult supervision could reduce the risks in younger age groups	Regional factors: Higher prevalence in sparsely populated areas like Lappland could indicate cultural and societal influences. Adolescents aged 14-16 were at most risk due to greater independence and exposure	Private survey settings and anonymity could have mitigated underreporting in this study. Significant regional influences indicates a "sub-culture theory"; where cultural and societal norms influence CSA rates	Primary
Sathiadas 2017	2009-2014	Sri Lanka	Sri Lanka criminalizes CSA under the Penal Code, with reporting overseen by the National Child Protection Authority. Post-war disruptions and poverty hinder enforcement and support systems.	South Asia	Known cases of CSA cases aged 5–18 years.	Retrospective hospital-based study. Secondary analysis of hospital records and district probation office reports.	720 reported cases of child abuse.	Not applicable (Proportion of sexual abuse was 48.9% among all reported cases of child abuse).	Parental Support: Close parental supervision reduced risk, but stigma led 78% of parents to relocate or hide children post-abuse.	Socioeconomic Factors: 57% of victims lived in poverty (monthly income < Rs. 10,000). Parental unemployment (20%) and alcohol abuse (22.7%) increased vulnerability. Family Structure: 34% involved child marriages, often due to poverty and coercion. Single-parent households were more vulnerable to CSA (OR = 2.24, p = 0.004). School Dropouts: 30.6% of sexually abused children dropped out before comp…	Known Perpetrators: 86% of abusers were known to victims, including family members (40%) and friends (32.8%). 70% of perpetrators coerced victims into relationships before abuse. Reporting Challenges: Only 53.3% of cases were reported by parents, while 25% involved police, 11% probation officers, and 7.5% teachers. Counseling Gaps: 80% of records lacked follow-up details, indicating poor utilizat…	Primary
Sauceda 2016	2012-2013	USA	Not explicitly mentioned	North America	HIV-positive Latino MSM aged 18 and older; focused on population in the US-Mexico border	Structured interviews using the scales on Depression, Resilience and ART adherence	149	0.228	Not applicable as ART adherence was studied.	Not applicable as ART adherence was studied.	Study Purpose: To examine the relationship between childhood sexual abuse (CSA) and adherence to antiretroviral therapy (ART) among HIV-positive Latino men who have sex with men (MSM), exploring depression as a mediator and resilience as a moderator. Resilience Effects: Resilient participants showed better ART adherence despite CSA history, emphasizing the role of coping strategies.	Primary
Schafer 2000 Full text not available in English												Primary
Schein 2000	1994	Israel	Reporting of sexual offenses became mandatory in Israel in 1990	Middle East & North Africa	Adult patients aged 18-55 attending family practice clinics (65% females, 92% Jewish)	Self-reported anonymous questionnaire	Total: 1005 Female: 655 Male: 350	Overall: 25% Female: 31% Male: 16%	Not reported	Female gender, European or western origin Higher education correlated with higher reporting among females Secular females & religious males reported higher prevalence	Cultural stigma reduced reporting rates (only 45% of victims disclosed their experiences) Male participants often underreported abusive experiences, as they perceived sexual abuse as a female issue Perpetrators were often strangers or known acquaintances, with intra-familial abuse being more common for females	Primary
Schotensack 1992 Text not available												Primary
Seawyc 2003	1992 & 1998	United States	Minnesota law definitions for sexual abuse used, excluding non-contact activities and consensual statutory cases.	North America	Adolescents in 9th and 12th grades attending public schools in Minnesota. Equal males and females; majority were whites (86%) & 9th graders (60%)	Secondary analysis of a state-wide student survey of health and risk behaviours	Total sample: 158,621 1992: 77,374 1998: 81,247	Overall prevalence: 9.53% 1992: 10.5% 1998: 8.6%	Not explicitly mentioned; however, societal norms and stigma around abuse reporting could function as barriers to reporting	Risk factors include gender (female adolescents more vulnerable) and ethnic minority status (African American, Native American, and Hispanic teens reported higher rates).	Abuse prevalence decreased slightly for girls between 1992 & 1998, while it increased for boys. Higher prevalence among older adolescents could indicate an earlier onset of abuse. The variations noted in the ethnicities could mean that systemic vulnerabilities exist in certain groups.	Primary
Senn 2006	Not explicitly provided	United States	Not reported	North America	Adults aged 18 years and older recruited from an STD clinic; predominantly African-American (63%) & low socioeconomic status (57%)	Audio computer assisted self-interview	Total: 827 Female: 376 Male: 451	Overall: 51% Female: 53% Male: 49%	Not reported	Women were more likely to report force-related CSA. Female gender, lower education & minority status were identified as facilitators. Drug and alcohol use were mediators for risky sexual behaviour.	Gender differences in how abusive experiences were experienced and mediated (eg. Partner violence more common in women) CSA was linked to riskier sexual behaviours over lifetime with greater lifetime and recent sexual partners, unprotected sexual intercourse, sex-trading & STI incidence.	Primary
Sesar 2010 Text not available in English												Primary
Shelly 2024 Full text not found												Primary
Shiau 2024	2023	Multi-national (United States, Spain, Germany, Sweden, Turkey, Taiwan, Thailand	Legal frameworks in some countries against Online Child Sexual Abuse: Public Safety Canada (2023): Identifying and categorizing forms of OCSE, including grooming, sextortion, and live CSA streaming, as part of their definitions of child sexual abuse facilitated by technology. National Center for Missing & Exploited Children (2022): Reporting systems like the U.S. Cybertipline, which tracks incide…		Studies primarily focused on 12–18 year-olds, with some involving younger children (Participants included children and adolescents aged 4–18).	Scoping review of 21 studies published between 2010 and 2023. Inclusion Criteria: Studies involving children under 18 years old with quantitative measures of OCSE. Study Instrument: Varied across studies; common tools included the Questionnaire for Online Sexual Solicitation and Interaction of Minors with Adults (QOSSIMA) and other validated questionnaires.	Sum of sample size across 21 studies: 24,589	Overall prevalence: 12.06%	Not reported	Gender (girls generally at higher risk, boys for sextortion). Age (older adolescents more vulnerable). Increased social media use, cyberbullying, and sexting behaviors. Minority group status, including sexual orientation and race.	21 studies were reviewed, with individual sample sizes ranging widely (e.g., N=489 to N=9,858). Many victims disclose experiences to peers rather than adults. OCSE experiences correlate with mental health difficulties (e.g., depression, anxiety) and lower quality of life. Technological advancements and the COVID-19 pandemic have increased OCSE risks. Barriers to reporting: Lack of recognition of …	Review
Shields 2019	2014	Canada		North America	Individuals aged 15 years and older	Self-reported retrospective questions about CSA experiences before age 15. General Social Survey (GSS) with behavior-based questions measuring CSA before age 15.	34470	Overall CSA: 8.1%	Family Support: Stable family environments reduced risks, especially in post-1993 cohorts. Education and Awareness: Public health campaigns and school programs likely contributed to declines. Cultural Interventions: Indigenous healing programs and community initiatives improved reporting and prevention.	Gender: Females reported CSA at 3 times the rate of males. Economic Disadvantage: Higher CSA prevalence in low-income households (10.5%). Indigenous Identity: Indigenous respondents had higher prevalence rates, linked to historical factors such as residential schools. Age Cohorts: CSA peaked among those aged 35–64, reflecting increased vulnerabilities during 1946–1992 due to cultural shifts and l…	Study Purpose: To analyze trends in child sexual abuse (CSA) in Canada using data from the 2014 General Social Survey (GSS) and examine differences by age, gender, socioeconomic status, and Indigenous identity. Historical Context: CSA increased post-WWII due to rising divorce rates and family disruptions, peaking between 1946–1992. Trends by Perpetrator: CSA by family members declined more slowly…	Primary
Shileds 2016	2004/05 (GENACIS) 2012 (CCHS-MS)	Canada	No specific laws mentioned. The trends show that awareness & intervention programs have increased since the 1990s		Adults aged 18-76 years, stratified by gender and age; representative of general Canadian population	GENACIS: Two behavior-specific questions assessing family and non-family CSA. CCHS-MH: Two behavior-specific questions focused on forced or unwanted sexual activities.	Total: 36,100 GENACIS: 13,931 CCHS-MS: 22,169	Overall Prevalence: 10.3% GENACIS: 9.8% CCHS-MS: 10.5%	Increasing awareness and intervention efforts may have contributed to declines in CSA post-1993.	The prevalence of CSA was lower for younger cohorts (1993 onward) and higher during 1946–1992.	Underreporting remains a concern, particularly among men. Stigma and societal norms likely affected disclosure rates in older age groups.	Primary
Shrestha 2021	2018	Nepal	Study highlights CSA as an unexplored public health issue in Nepal	South Asia	Participants: School children below 18 years from grades 8–10 (majority from joint families 57.8%).	Self-administered questionnaire	405	0.158	Not reported	Public spaces as common settings (48.3% of incidents). Male perpetrators (65.6%) were dominant. Majority of perpetrators were strangers (54.1%) or neighbors (29.6%).	Majority of victims disclosed incidents to friends (94.3% of those who disclosed). CSA understanding was high among participants (85.9%), with teachers being the primary source of information. Study underscores the importance of awareness programs and supportive environments for children.	Primary
Siegel 1987	1983-1984	USA	Not reported	North America	Adults aged 18 years or older, from the Los Angeles catchment area	Face-to-face interviews using structured questionnaires.	Total: 3,132 participants.	CSA-affected: 5.3% (n = 166).	Cultural and Language Differences: Hispanics who completed interviews in Spanish reported lower CSA rates (1%) compared to English speakers (5%). Family Dynamics: Family cohesion and cultural norms may provide protective effects but also hinder disclosure.	Ethnicity: Non-Hispanic whites had higher CSA rates than Hispanics (p < 0.001). Gender: Females were almost twice as likely to experience CSA compared to males (p < 0.01). Age: Younger respondents reported higher CSA rates, suggesting increased reporting in recent cohorts. Socioeconomic Factors: Higher education levels correlated with higher CSA reporting rates, possibly due to greater willingnes…	Study Purpose: To determine the prevalence of childhood sexual assault (CSA) and analyze demographic patterns, characteristics of assaults, and perpetrator relationships in Los Angeles. Assault Characteristics: Age at first assault: Mean = 9.5 years; median = 10 years. Continual assault (multiple incidents): 23% of CSA cases. Perpetrator Relationships: Acquaintances: 26%. Friends: 25%. Strangers:…	Primary
Silvermann 2001 Text not available	1997 & 1999	United States	Not reported explicitly	North America	Adolescent females in 9th to 12th grades. Predominantly white.	Self-reported, anonymous questionnaires. Tool Used: Youth Risk Behavior Survey (YRBS) developed by the Centers for Disease Control and Prevention (CDC).	Total: 4163 participants. 1997: n = 1977. 1999: n = 2186.	Overall sexual violence prevalence across both samples: 9.6%	None explicitly mentioned.	Substance Use: Cocaine use (1997 OR 4.7, 1999 OR 3.4). Heavy smoking and binge drinking. Sexual Risk Behavior: Early sexual intercourse before age 15 (OR 8.2–2.4). Multiple sexual partners in the past 3 months. Pregnancy: Higher prevalence among those experiencing abuse (OR 6.3–3.9). Suicidality: Attempted suicide (1997 OR 7.6, 1999 OR 8.6).	Purpose: The primary aim was to assess the lifetime prevalence of physical and sexual dating violence among adolescent girls and its association with specific health risks such as substance use, unhealthy weight control, sexual risk behavior, pregnancy, and suicidality. The study highlights the need for better screening programs targeting adolescent girls to address dating violence and associated…	Primary
Silvermann 2011	2006	United States	Not reported	North America	Female adolescents aged 14–20 attending school- or community-based clinics.	Audio computer assisted self-interview	356	0.45	Accessible clinic services providing confidential and supportive environments for adolescents. Presence of IPV-screening and mental health resources in participating clinics.	Intimate partner violence has been highlighted as a contextual risk factor for coercive sexual behaviours. Male partner behaviours like sexual infidelity & coerced condom nonuse were identified as facilitators of IPV.	Adolescents with IPV histories were significantly more likely to report standard sexual risks, including multiple vaginal partners (OR = 2.2) and unprotected anal sex (OR = 2.2).	Primary
Singh 1996	Not specified	Malaysia	Not reported	East Asia & Pacific	Trainee paramedical students aged 20-24 years	Self-administered questionnaire	616	0.068	Not reported	Sociocultural taboos limiting open discussion and reporting of sexual abuse	No respondents reported natural parents as perpetrators, contrasting with other prevalence studies. Sociocultural factors may have discouraged respondents from disclosing abuse, even anonymously. Results indicate the need for culturally sensitive approaches to addressing and preventing CSA.	Primary
Solehati 2021 Full text not found												Primary
Sonneveld 2013	Not specified	Multi-national (United States & Sweden)	Not reported		Children aged 0-18 years with chronic abdominal pain	Systematic review, with two studies included in review, published in 1993 & 2003	Total sample: 98	Overall prevalence: 5.1%			Stressful life events, including CSA, as triggers for CAP. Absence of standardized diagnostic tools contributed to underreporting and underdiagnosis of CSA. Lack of validated instruments to diagnose CSA consistently in CAP patients. Limited willingness of children and families to disclose CSA during interviews.	Review
Speizer 2008	2001-2004	Honduras, El Salvador, Guatemala	Not reported	Latin America & Caribbean	Nationally representative samples of women aged 15-49	Structured interviews conducted by trained female interviewers in private settings; multistage sampling design used for data collection.	Total: 26,652 El Salvador: 9430, Guatemala: 8860, Honduras: 8362	Overall prevalence: 5.8% El Salvador: 6.4% Guatemala: 4.7% Honduras: 7.8%		Proximity of perpetrators to victims (family members and acquaintances were primary abusers). Sociocultural norms that may normalize or inhibit reporting of CSA.	CSA victims in Guatemala and Honduras were 2.4 and 1.8 times more likely, respectively, to experience IPV in adulthood compared to non-CSA victims.	Primary
Steiner 2021	2012	Liberia	Liberia criminalizes rape, but cultural taboos, economic hardship, and mistrust of authorities limit reporting and accountability. The Ministry of Education’s Code of Conduct (2014) prohibits sexual relationships between teachers and students.	Western & Central Africa	Primary school students	68-item questionnaire addressing sexual violence experiences, perpetrators, and demographic data. Three subscales for sexual violence types: Transactional sex: Sex in exchange for money, grades, or necessities. Sexual violation: Inappropriate touching or voyeurism. Sexual coercion: Threats, intimidation, or force for sexual activity.	811	Prevalence of CSA: 90.3% Sexual violation: 90.3%. Sexual coercion: 57.6%. Transactional sex: 48.5%.	School-based programs promoting safe learning environments; Liberia’s Ministry of Education Code of Conduct prohibits sexual relationships between staff and students; Efforts to train teachers on professional boundaries	Economic disparities and transactional relationships such as sex-for-grades; Gender norms and power hierarchies, reinforcing vulnerability among girls; Cultural acceptance of teacher-student relationships as a survival strategy	Teachers and religious figures were strongly associated with transactional sex and coercion. Girls faced higher risks of abuse than boys, reflecting gendered power imbalances. Transactional sex often linked to financial needs, creating a cycle of vulnerability.	Primary
Sterzing 2017	2015	United States	References federal policies and the need for legislative reforms, such as reintroducing the Student Non-Discrimination Act of 2011, to reduce victimization risks.	North America	Adolescents aged 14–19 identifying as sexual and gender minorities. Participants recruited from urban, suburban, and rural settings; diverse socioeconomic backgrounds.	Cross-sectional, anonymous online survey. Abbreviated Juvenile Victimization Questionnaire–2nd Revision (AJVQ) and Swearer Bullying Survey (SBS).	Total: 1,177 participants	0.694	Supportive environments in urban areas and LGBTQ+ networks that reduce isolation. School-based anti-bullying and inclusivity programs act as protective buffers.	Increased vulnerability associated with minority status (sexual orientation, gender identity). Economic hardship Rural and isolated living conditions associated with higher victimization rates.	Sexual and gender minorty adolescents faced four times the polyvictimization rate of general adolescents. High overlap across victimization domains suggests interventions must address multiple forms of abuse simultaneously. Significant differences by gender and sexual identity highlight the need for tailored interventions.	Primary
Stocco 2024	2017-2021	Brazil	Ordinance No. 104 (2011) mandates reporting of all violence cases. Ministry of Health protocols (2015) require immediate care and data collection for CSV victims.	Latin America & Caribbean	Individuals aged 0–19 years reported as CSV victims in Paraná State.	Secondary analysis of data from the Brazilian Notifiable Diseases Information System (SINAN) and socioeconomic indicators obtained from the Paranaense Institute for Economic and Social Development (IPARDES).	13403	Not applicable as all cases were reported victims of CSA		Higher population density and socioeconomic inequalities increased CSV rates. Positive correlation with rates of crime (rape, robbery, domestic violence) and GDP per capita.	Protective measures include Ministry of Health protocols emphasizing immediate care, psychological support, and forensic evidence collection for victims. Development of regional surveillance systems and improved reporting mechanisms.	Primary
Stoltenbourgh 2011	Publications reviewed between 1980 and 2008.	Global (meta-analysis covering multiple continents and countries).	Not reported		Children and adults reporting CSA experiences before the age of 18.	Self-reports: Questionnaires, interviews (face-to-face, telephone), and computerized surveys. Informant reports: Professional observations, case records, and dossiers.	Total: 9,911,748 (Participants across 331 samples). Self-reports: 410,951 participants. Informant reports: 9,500,797 participants.	Overall CSA Prevalence: 0.91% Self-reports: 12.7% (95% CI: 10.7%–15.0%). Informant reports: 0.4% (95% CI: 0.1%–1.5%).	Strong family support systems in some regions reduce CSA prevalence by fostering protection. Higher education and economic stability in developed countries acted as protective factors, lowering prevalence rates. Strict enforcement of child protection laws in high-resource countries.	Cultural and socioeconomic vulnerabilities: Male-dominant societies (e.g., Africa) increasing CSA risk. Poverty and economic disparities leading to increased vulnerability. Social isolation and lack of community surveillance. Gender inequalities: Boys may face stigma and reluctance to disclose abuse due to societal norms regarding masculinity. Girls face higher exposure due to cultural norms enab…	High-resource countries had protective systems, including mandatory reporting laws and prevention programs. Use of anonymous self-reports facilitated higher disclosure rates. Informant-based systems often underestimated prevalence due to underreporting. Cultural factors like collectivism in Asia reduced disclosure rates. Male-dominant societies (e.g., Africa) created vulnerabilities due to power …	Review
Sumner 2016	2010-2013	Haiti, Kenya, Cambodia	Haiti: Limited enforcement following earthquake-related disruptions. Kenya: Legal protections exist but enforcement remains inconsistent. Cambodia: Legal frameworks exist, but cultural norms limit disclosures and enforcement.		Males aged 13–24 years of diverse socioeconomic and educational backgrounds, representing rural and urban areas.	Structured interviews using the Violence Against Children Surveys (VACS) designed by CDC, UNICEF, and partner organizations.	Total: 4,170 (Haiti: 1,459. Kenya: 1,456. Cambodia: 1,255).	Overall prevalence: 14.9% Haiti: 23.1% Kenya: 14.8% Cambodia: 5.6%	Strong peer and family connections were protective (e.g., positive teacher relationships in Haiti, OR = 0.4, p = .03). Attending school was linked to lower prevalence in Kenya but was not statistically significant. Community programs providing social support, where available, appeared to limit exposure in Cambodia.	Poverty and economic vulnerabilities (e.g., working for money) were significant risk factors (Haiti: OR = 2.0, Kenya: OR = 1.8). Family disruptions (e.g., orphanhood) increased vulnerability in Haiti and Kenya. Romantic relationships and peer pressure (Kenya: 37.2% of perpetrators were romantic partners).	Consequences of CSV included: Mental Health: Increased depression (Haiti: OR = 1.8; Kenya: OR = 1.8). Risky Sexual Behaviors: Higher odds of transactional sex (Haiti: OR = 3.3, Kenya: OR = 2.6). Physical Health: STIs and genital symptoms were more common among victims (Haiti: OR = 1.5). Gender attitudes: Victims were more likely to justify violence against women, suggesting potential perpetuation…	Primary
Sundin 2015 Full text not available	Studies reviewed covered data collection periods from 1985 to 2013.	USA, Canada, and the UK.	Not reported explicitly		Adults (age 16 and above); Predominantly white; Predominantly urban homeless populations recruited from shelters, hostels, day centers, soup kitchens, and streets.	Design: Systematic review and meta-analysis. Data Collection: Studies used interviews, questionnaires, and validated psychometric tools (e.g., Childhood Trauma Questionnaire (CTQ)).	Total analyzed: 9,730 participants across 24 studies.	Overall CSA Prevalence: 18.1% Females: 32% (95% CI: 23–44%). Males: 10% (95% CI: 6–17%).	None explicitly mentioned.	Gender: Females showed a significantly higher prevalence of CSA than males. Age: Younger populations reported higher rates of CPA, potentially reflecting recent abuse or vulnerability due to younger age. Ethnicity: White samples reported higher CPA rates. Sampling method: Convenience samples showed slightly higher CSA prevalence.	Purpose: The primary aim was to systematically review and analyze the prevalence of childhood physical and sexual abuse among homeless adults in Western countries and to examine potential demographic moderators influencing these rates.	Review
Symons 1994	Early 1990s	United States	Not reported	North America	High school students of age 15-20 years	Self-administered anonymous questionnaires	561	Prevalence of Sexual violence: 24%	Stable family structures (two-parent households) reduced the likelihood of dating violence (p = 0.03). Religious involvement and structured environments provided partial protective effects, though not statistically significant.	Family violence: Observing parental aggression (p < 0.05) increased likelihood of dating violence. Substance use: Alcohol and drug use were predictors of dating violence (p < 0.01). Family instability: Living in non-two-parent households was linked to higher rates of violence (p = 0.006).	Reporting Issues: Only 12.7% of participants perceived their experiences as abuse, despite high rates of reported violent incidents. Implications: School-based prevention programs recommended to address dating violence and substance use behaviors.	Primary
Takele 2020	2018	Ethiopia	Ethiopian Child Rights Law aligns with international conventions, but enforcement and awareness remain limited. Cultural taboos prevent open discussions about CSA, limiting disclosure and intervention.	Eastern & Southern Africa	Children aged 7–18 years attending government referral hospitals.	Structured questionnaires and face-to-face interviews conducted in Amharic.	450	0.482	Higher educational level Living with both parents	Sociodemographic Factors: female gender, older age Behavioral Factors: alcohol consumption, cigarette smoking Familial Factors: parental conflict, loss of one or both parents	Substance abuse (alcohol, chat, smoking) was prevalent (60.3%) and strongly linked to CSA. Females were disproportionately affected by rape and fondling, while males were more exposed to forced sexual viewing. The study highlights the urgent need for prevention programs targeting both CSA and substance abuse.	Primary
Tanaka 2023	Studies published between 1980-2015	Japan	Japan’s Child Abuse Prevention Act (2000) was expanded in 2003 to include non-parent perpetrators. Legal definitions focus on incest or direct parental abuse, excluding non-familial abuse, which may underestimate CSA cases. Legal barriers and cultural norms discourage reporting.	East Asia & Pacific	Children and young adults aged <18 years at the time of CSA exposure, including both males and females. Samples included university students, high school students, and general population surveys.	Systematic review Data Sources: English and Japanese databases searched through July 2015 Inclusion Criteria: Studies estimating CSA prevalence in non-clinical populations before age 18, reporting separate estimates by gender.	Total: 7,448 participants across 8 studies.	Contact CSA Prevalence Females: 10.4-60.7% Males: 4.1%	High parental involvement and strong family bonds as protective factors.	Gender disparities (females at higher risk). Cultural norms emphasizing female submission and male dominance, reducing reporting and increasing vulnerability. Urbanization and overcrowding (e.g., molestation on crowded trains). Age of consent (13 years) and lenient penalties reinforce CSA risks. Perpetrators often include trusted figures (teachers, relatives, acquaintances).	Collectivist culture discouraging disclosure to protect family reputation. School-based programs and early education promoting awareness and prevention, though not widely implemented. Legal reforms since 2000 improved reporting mechanisms and expanded definitions. CSA prevalence in Japan is likely underestimated due to cultural stigmas and narrow legal definitions. Reporting rates remain low, par…	Review
Tang 2002	1999	Hong Kong (China)	CSA defined by Hong Kong Social Welfare Department as involving children in sexual activities without informed consent. Reporting mechanisms exist, but cultural barriers limit disclosure.	East Asia & Pacific	College students aged 18–30 years (mean = 21 years).	Self-administered anonymous questionnaires	2147	Total: 6.2% Females: 7.4% Males: 4.3%	Family protection norms reduced exposure to strangers and public incidents. Close-knit family structures provided emotional support, reducing CSA risk in some cases.	Gender: Females more vulnerable to severe forms of CSA (p < 0.01). Social isolation and strict obedience norms (filial piety) increased risk in Chinese families.	Cultural stigma limited reporting—62% of victims never disclosed abuse. Most disclosures were made to friends (78%) rather than authorities (3%). Males faced higher barriers to reporting due to homosexuality stigma. Female victims more likely to face prolonged abuse (2–5 years). Only 6% of abusers faced legal or social consequences, reflecting enforcement gaps.	Primary
Tang 2018	2015	China	Chinese laws prohibit CSA, but enforcement is inconsistent due to cultural stigmas and underreporting. Traditional values prioritize family honor, discouraging disclosure and intervention.	East Asia & Pacific	Undergraduate students aged 18–25 years, predominantly urban and suburban with moderate income levels	Structured online questionnaire	17966	0.275	Protective family environments (nuclear/extended families) reduced CSA prevalence (OR = 0.64, 95% CI: 0.44–0.93). Higher parental education acted as a protective factor (p < 0.05). CSA victims with supportive networks were more likely to seek help for reproductive health issues.	Gender: boys more likely to report penetrative CSA Family instability: living outside nuclear families associated with higher CSA rates Alcohol and tobacco use: frequent drinking (OR = 3.0) and smoking (>10 cigarettes/day, OR = 5.0) linked to CSA. Urban or suburban residence associated with increased CSA risk.	CSA was strongly associated with risky sexual behaviors: Early sexual debut (≤14 years): OR = 5.5. Multiple sexual partners: OR = 3.6. Unprotected sex: OR = 3.0. Adverse reproductive health outcomes: Unintended pregnancies (OR = 6.2). Induced abortions (OR = 5.5). Genital tract symptoms in the last 12 months (OR = 5.0). The study highlighted a need for comprehensive CSA prevention programs target…	Primary
Taylor 2022	2017	United States	Not reported	North America	Adolescents aged 13-19 years, predominantly white	Cross-sectional, online questionnaire survey, using the Conflict in Adolescent Dating Relationship Inventory (CADRI)	131	Sexual Abuse Prevalence: 9.9%	Strong family and peer connections served as protective factors. Higher education levels correlated with lower relational and verbal abuse (not statistically significant).	Females more likely to report sexual victimization (13.3% vs. 3.8%, p < .05) Rural settings characterized by isolation and fewer resources for addressing dating violence contributed to higher prevalence. Cultural norms promoting male dominance and limited privacy created barriers to seeking help. Use of alcohol and technology correlated with cyber abuse.	This study examined the prevalence and gender differences in perpetration and victimization of adolescent dating violence (ADV) in rural areas, assessing physical, sexual, relational, verbal, and cyber abuse. Emerging school-based programs in rural areas showed potential in addressing ADV but lacked consistency and accessibility.	Primary
Tefera 2017	2011-2015	Ethiopia	Not reported	Eastern & Southern Africa	Male pediatric patients aged 1–13 years.	Secondary analysis of medical records of a pediatric hospital	38410	0.0085	Not reported	Gender and Age: Younger children (aged 1–5) were vulnerable due to dependency (23%).	Perpetrator Proximity: Neighbors (54.1%) and acquaintances were primary abusers. Strangers accounted for 25% of cases. Delay in Reporting: Majority of cases reported more than 72 hours after the abuse, reducing intervention opportunities. Poverty and single-parent homes increased exposure to CSA. Family Support: 96.8% of victims disclosed abuse to their mothers, which facilitated medical interven…	Primary
Telfar 2023	1997-2017	New Zealand	New Zealand’s Child Protection Act mandates reporting child abuse, but enforcement disparities persist, especially for Māori. Historical colonization, systemic inequities, and cultural marginalization impact Māori outcomes.	East Asia & Pacific	Children born in Christchurch, New Zealand, in 1977, with assessments conducted at multiple time points until age 40.	Self-reports and structured interviews measuring maltreatment (CSA, CPP, CN) and mental health outcomes.	1265	0.117	Family cohesion and higher socioeconomic status reduced the odds of CSA and CPP. Education and supportive parenting practices were protective against CN and mental health disorders. Māori cultural identity and extended family networks acted as protective factors but were not statistically significant after adjustments.	Gender: Females had higher odds of experiencing CSA. Family instability and parental changes increased risk. Māori participants experienced disproportionately high rates of maltreatment due to historical colonization and systemic inequities. Socioeconomic disadvantage and parental substance abuse increased CSA risk.	Severe CSA increased the odds of mental health disorders by 2.6 times, particularly depression (OR = 3.70) CPP was linked with suicidal ideation (OR = 3.34, p < 0.001). CN was associated with cannabis abuse/dependence (OR = 4.26, p < 0.001) and any mental health disorder (OR = 3.58, p < 0.001). Māori outcomes may have been underestimated due to small sample size and lack of culturally sensitive t…	Primary
Thang Nguyen 2017	2015	Indonesia, Malaysia, Myanmar, Thailand, Vietnam (ASEAN countries).	Legal frameworks for child protection exist, but enforcement is inconsistent, particularly in low-income ASEAN countries.	East Asia & Pacific	University students aged 18–25 years (mean = 20.5 years).	Self-administered questionnaire using the WHO Adverse Childhood Experiences International Questionnaire (ACE-IQ).	Total: 3,240 Country-specific: Indonesia: 231 Malaysia: 1,023 Myanmar: 386 Thailand: 783 Vietnam: 817	Overall CSA: 22.4%.	Not reported	Gender: females experienced higher rates of sexual abuse. Family instability and poverty increased abuse risk. Urban settings were associated with higher CSA rates.	Mental health risks: Depression (10.5%), PTSD (24.4%), suicidal ideation (11.6%), and suicide attempts (2.7%) were more common among CSA victims. Addictive behaviors: Hazardous drinking (15.9%) and drug use (8.2%) were associated with CSA. Health-risk behaviors: Early sexual activity (<18 years) was 4.6% among CSA victims vs. 1.0% in non-victims. Risky behaviors like not wearing seat belts (73.5%…	Primary
Thomsen 2024	1983-2014	Australia	Australian child protection laws emphasize mandatory reporting of CSA. Queensland Child Protection Act (1999) outlines legal thresholds for interventions but may vary over time, affecting consistency in reporting.	East Asia & Pacific	82,409 individuals born in Queensland in 1983–1984, tracked from birth to 30 years.	Secondary analysis of administrative data from child protection services and court sentencing records.	82409	0.016	Stable family environments reduced CSA risk (p < 0.05).	Gender: Females more likely to experience CSA (p < 0.001). Socioeconomic disadvantages and parental instability increased CSA vulnerability. Co-occurring maltreatment (physical, emotional abuse, neglect) significantly increased the likelihood of CSA and subsequent incarceration (p < 0.001).	Protective networks and access to early intervention programs reduced likelihood of custody outcomes. Trauma-informed care approaches may reduce adverse outcomes, especially among females. CSA linked to depression, PTSD, and substance abuse, leading to increased vulnerability to offending behaviors.	Primary
Threlkeld 1992	1990	United States	Not reported	North America	Children and adolescents aged ≤17 years attending psychiatric out-patient care in a community mental health center	Retrospective chart review assessing documented and suspected abuse	117	0.19	Limited data on protective factors due to focus on abuse prevalence.	Gender: Females more likely to experience CSA, especially intrafamilial abuse. Dual abuse (both physical and sexual) was more common in boys (80%).	Diagnoses: No significant differences in psychiatric diagnoses between abused and non-abused children. Females were more likely to report sexual abuse, while males were more likely to experience combined physical and sexual abuse. Study limitations include reliance on clinician-reported abuse without external validation or interrater reliability checks.	Primary
Timmerman 2014	Studies reviewed between 1945 to 2011	International (review includes studies from the UK, US, Canada, Australia, and the Netherlands).	Not reported explicitly		Children and youth in residential care (ages not specified).	Mixed methods across studies, including case file reviews, surveys, interviews, and institutional reports.	66 studies reviewed; no cumulative sample size reported.	Not applicable	Community and Peer Networks: Supportive relationships and external monitoring reduced CSA risks.	Institutional Culture: Hierarchical authority and male-dominated leadership facilitated CSA (e.g., Bryn Estyn scandal). Peer Dynamics: Group norms in residential care encouraged sexualized behaviors, particularly among previously abused children. Gender and Power Dynamics: Male dominance and lack of sexual education left female residents particularly vulnerable. History of Abuse: Children with pr…	Gender norms influenced staff responses, with girls’ sexual behaviors often blamed for provoking abuse. Institutional responses focused on damage control rather than prevention, with little emphasis on improving resident-staff relationships. Recommendations include: Gender-specific training. Integrating sexuality education into residential care. Building open communication to prevent abuse.	Review
Timon 2022	2019	United States	U.S. Safe Sport Act (2017) mandates abuse prevention policies, but enforcement gaps persist. Scandals (e.g., Larry Nassar case) highlighted systemic failures in sports organizations.	North America	Elite atheletes aged 18-71 years; predominantly white sample	Self-administered anonymous online survey	473	0.038	Family support reduced CSA vulnerability but was minimized in elite training environments.	Gender: Females were significantly more vulnerable to CSA. Hierarchical coach-athlete relationships created dependency and isolation. Peer competition and close proximity during training increased risk of grooming behaviors.	Barriers to reporting: Lack of knowledge about reporting mechanisms: 62.2% of athletes did not know where to report abuse. Athletes feared retaliation, with 89.8% expecting backlash from perpetrators or associates.	Primary
Tomori 2016	2015-2016	India	Homosexuality was criminalized under Section 377 of the Indian Penal Code during data collection. Lack of comprehensive legal protections for CSA survivors, especially male victims.	South Asia	Men who have sex with men aged 18 years or greater	Qualitative data collected through in-depth interviews and focus group discussions.	11788	0.224	Family Support: Parental involvement and supervision reduced CSA vulnerability.	Gender Identity: Feminine gender expression (e.g., kothis) increased vulnerability. Socioeconomic Factors: Poverty, lack of education, and limited sexual health knowledge were associated with CSA risk. Transactional CSA: Some cases involved gifts or money, serving as gateways to sex work.	Social Dynamics: Perpetrators often included older men in positions of authority (teachers, relatives). HIV Prevalence: CSA survivors had higher HIV prevalence (10.6%) compared to non-survivors (6.0%). Behavioral Patterns: CSA survivors reported: More lifetime male sexual partners (median = 16 vs. 6). Higher rates of sex work (32.5% vs. 15.2%). Higher rates of intimate partner violence (33.8% vs.…	Primary
Ulibarri 2009 Full text not available	2007-2008	United States	Not reported	North America	Latina women, primarily of Mexican descent (61% Mexican, 34% Mexican-American). Age: 18–34 years	Mode of Data Collection: Structured phone interviews conducted in English or Spanish based on preference. Tool Used: Sexual Experiences Survey (SES), modified for language and literacy, categorizing abuse into 6 severity levels (from unwanted sexual advances to rape).	Total: 204 women.	0.35	Not reported	Cultural Values: Familismo (family closeness) and respeto (respect) contributed to fear of disclosure, especially when perpetrators were trusted family members. Age: Younger participants (under 13 years) experienced abuse by peers or acquaintances, while older participants were more likely to report family members as perpetrators. Socioeconomic Status: Low income and language barriers may increas…	Purpose: The study aimed to examine the prevalence, severity, and circumstances of childhood and adolescent sexually abusive experiences among Latina women. It also investigated disclosure rates, support received, and the cultural context influencing these patterns. Severe forms of abuse, such as rape, were reported by 19%, with an average age of onset at 13 years. Cultural values, such as famili…	Primary
Ullman 2005	2004	United States	Not reported	North America	Female college students aged 18–24 years from an urban university	Self-administered questionnaires	461	0.282	Not reported	Gender: Females faced higher CSA risks. Family Structure: Higher rates of abuse by relatives among Hispanics (63%) and Asians (36%). Socioeconomic factors: Poverty and lower parental education increased vulnerability.	Family Support: Black participants reported stronger family support, improving disclosure experiences. Cultural Norms: Asian and Hispanic participants faced greater stigma, discouraging disclosure. Education: Higher education and awareness reduced long-term psychological impacts (p < 0.05).	Primary
Urada 2019	2007-2008	Russia	Russian laws criminalize prostitution but lack specific protections for minors engaged in sexual exploitation. Limited enforcement mechanisms and insufficient protection for minors create vulnerabilities.	Europe & Central Asia	Women aged ≥18 involved in the sex trade.	Structured interviews	896	0.11	Higher education reduced risk.	Gender and Age: Younger age at entry increased vulnerability to organized exploitation (AOR = 3.40, CI: 2.04–5.66). Drug Use: Early drug use (47%) and involvement in pornography were linked to CSE (AOR = 4.08, CI: 1.32–12.60). Structural Barriers: Restricted movement (47%) and forced contraception refusal (49%).	Mental Health: High PTSD and depression rates among minors (not quantified). Police Interactions: Minors experienced more assistance but fewer coercion/extortion incidents than adults. Recommendations: Trauma-informed care, HIV prevention, and rehabilitation programs targeting minors in the sex trade.	Primary
Usta 2010	2006-2007	Lebanon	Lebanon lacks systematic record-keeping for CSA and relies on voluntary reporting.	Middle East & North Africa	Children aged 9-17 years, predominantly muslims.	Structured interviews using the International Child Abuse Screening Tool (ICAST) and Trauma Symptom Checklist.	1028	0.24	Family Support: Higher family functioning scores were protective (p = 0.001). Educational Support: School attendance helped reduce CSA vulnerability but was disrupted during the war.	Gender: Boys more likely to report CSA during war due to greater mobility outside homes. Family Factors: Large family size (p = 0.02). Low father’s education level (p = 0.03). War Conditions: Displacement, poverty, and lack of parental supervision increased CSA risks.	The study evaluated the prevalence, risk factors, and psychological effects of child sexual abuse (CSA) in Lebanon before, during, and after the 2006 Hezbollah-Israeli war. CSA before the war: 11%, during the war: 5%, and after the war: 8%. Boys reported more CSA during the war, while girls reported higher trauma symptoms, including PTSD, anxiety, and somatization. Family functioning, larger fami…	Primary
Vakilian 2019	2012-2013	Iran	Not reported	Middle East & North Africa	University students aged 18-24 years, with predominantly rural living status	Anonymous self-administered questionnaire	1500	0.192	Family Structure: Strong parental involvement and monitoring reduced CSA risks. Education and Awareness: Increased parental education levels correlated with lower CSA rates.	Gender: Males were more exposed due to outdoor activities and weaker parental supervision. Socioeconomic Factors: Low parental education and employment status increased vulnerability. Rural Residency: Limited access to education and awareness programs correlated with higher CSA rates.	Gender Differences: Males were more likely to experience CSA due to outdoor activities and peer exposure. Reporting Patterns: 23% feared stigma, and 14% were discouraged from disclosure by family. Recommendations: School-based programs and parent training are critical for prevention and intervention.	Primary
Valdez-Santiago 2020	2018-2019	Mexico	Not reported	North America	Adolescents aged 10–19 years.	Self-reported questionnaire	17925	0.025	Not reported	Gender: Females had a higher risk of CSA (OR = 3.14, p< 0.001). Urban Residence: CSA prevalence higher in urban areas (4.4%) than rural areas (1.7%, p < 0.05). Socioeconomic Factors: Higher CSA rates in middle- and high-income groups (4.3% and 4.1%, p < 0.05).	CSA perpetrators: 88.7% were male. 46.1% were family members, 21.6% strangers, and 18.7% neighbors. Gender Dynamics: Males reported more female perpetrators (39.4%) compared to females (2%). Health-Seeking Behavior: Psychological support was sought by only 14% of CSA survivors, primarily females.	Primary
Van der Kooij 2019	2013-2014	Suriname	CSA is illegal in Suriname, but there is no mandatory reporting system or standard protocol for CSA cases. The legal age of consent is 16 years, which may lead to inconsistent interpretations of abuse.	Latin America & Caribbean	Adolescents aged 12–17 years attending secondary and vocational schools.	Structured self-administered questionnaires	1120	0.215	Higher family functioning scores reduced CSA risk.	Gender: Boys experienced more extrafamilial CSA (χ² = 10.62, p < 0.05). Ethnicity: Afro-Surinamese adolescents reported higher CSA rates (χ² = 11.95, p < 0.05). Age: Older adolescents (16–17 years) were more vulnerable (χ² = 14.27, p < 0.05).	Peer-to-Peer Victimization: Significant proportion (30%) of CSA incidents involved peer perpetrators. Disclosure Patterns: Boys were less likely to disclose CSA than girls due to stigma and gender norms. Psychological Impact: CSA was associated with depression, anxiety, and behavioral problems, although not quantitatively assessed in this study.	Primary
Vega 2023	2019	Israel	NR	Middle East & North Africa	Israeli Ultra-orthodox mothers	Childhood sexual abuse questionnaire	347	24.20%		Cultural restrictions of disclosure; religious diminishing of sexual acts; poor mental health; fear of negative labelling for seeking help; fear that seeking help will aggravate the situation or they will not understand the problem; social stigma;		Primary
Veldwijk 2012	2003 to 2007	Netherlands	NR	Europe & Central Asia	Secondary school students aged 13-16 years old	The current study used data from a cross-sectional survey (E-MOVO) which was originally designed to monitor health, well-being and lifestyle of adolescents.	51856	7%		Obese boys, vocational studentship, underweight girls, isolation, sedentary behaviour		Primary
Vives-Cases 2021	2019-2020	Spain	NR	Europe & Central Asia	High school students	Discrete questionnaire assessing physical and sexual abuse	640	5.5% of girls, and 8.7% of boys had physical and sexual abuse		Being an immigrant student, student immigrated from low income country, poor relationship with their close circles and families, poor relationship with the school staff,		Primary
Vives-CasesB 2021	2018-2019	Spain	NR	Europe & Central Asia	High school students	Discrete questions related to dating violence	1008	16% for boys and 11.8% for girls		Unemployed father of a girl; suffered abuse during childhood; higher benevolent sexism, and machismo. For boys, abuse in childhood, lower parental support, high hostile sexism, lower acceptance of violence, and high machismo		Primary
Vogeltanz 1999		United States of America	NR	North America	US national sample of women	CSA questions based on previous study	1099	21-32%		Father's rejection, alcoholism among parents, not living with biological parents		Primary
Ward 2018	2013-2015	South Africa	NR	Eastern & Southern Africa	South African women	Juvenile Victimization Questionnaire	725	3.59%		The following were associated with greater risk of sexual abuse (adjusted odds ratio [OR]); school enrolment (OR 2·12, 95% CI 1·29–3·48); rural dwelling (0·59; 0·43–0·80); having a flush toilet (1·43, 1·04–1·96); parental substance misuse (2·37, 1·67–3·36); being disabled (1·42, 1·10–1·82); female (but not male) caregivers’ poor knowledge of the child’s whereabouts, friends, and activities (1·07,…		Primary
Watkins 1992	till 1992		NR		General population, mostly western literature	Literature review		6 to 62% for females and 3 to 31% for males				Review
Weiss 1997 Text not found												Primary
Wellman 1993	1990s	USA	NR	North America	Undergraduate psychology students at a public urban college in New England	A 59-item questionnaire was designed by the investigator	825	6% of men and 13% of women reported CSA		NR		Primary
Wesche 2019	~2018-19	USA	NR	North America	Gang members representing 71 different street gangs. 46% females, 73% Black African Americans, 25% Hispanic/Latino; 4% White	Data devived from ACASI survey	461	NR				Primary
Wissink 2015	2015		Children with intelectual disability have 4 times higher risk for sexual abuse than children without ID.		Children with mental or intelectual disability	Literature review		15% (with range 14 to 32%)		Children with disabilities of any forms are considered to be vulnerable for CSA. Milder forms of disabilities were considered to be more vulnerable with higher CSA prevalence. Nonetheless, extreme forms of disabilities may have facilitated underreporting. Becuase disability affected children are dependent for care,		Review
Wolitzky 2008	2005	USA	NR	North America	Dating violence among 12-17 years old	National survey of adolescents	3614	1.6% (2.7% girls and 0.6% boys)		Dating violence was associated with post-traumatic stress disorder and major depressive episode, stressful events in the past. Older age, and female sex were identified as risk factors of dating violence.		Primary
Worku 2006	2005	Ethiopia	Ethiopia, one of the nations that adopted the convention on the rights of the child, including article 16, No.1: 'State parties should take all appropriate legislative, administrative social and educational measures to protect the child from all forms of physical or mental violence, injury or abuse, neglect or negligent treatment, maltreatment or exploitation including sexual abuse; while in the …	Eastern & Southern Africa	Female students from grade 9 school in Ethiopia	A pre-tested anonymous self-administered questionnaire	323	Overall CSA: 68.7%; Verbal harassment: 51.4%; sexual intercourse: 18% and unwelcome kissing 17.1%				Primary
Wright 1996	1993	UK		Europe & Central Asia	All child psychiatric out-patient services in Leeds	Face to face interview with psychiatric out patients	390	17.90%				Primary
Wurr 1996	1995	UK	NR	Europe & Central Asia	Patients between age: 16 and 65 admitted to the acute psychiatric wards of Bootham Park Hospital, York.	Self-administered questionnaire by Baker and Duncan, 1985 and Sheldon, 1998	120	39% for male and 52% for females; Overall: 46%			The rate of CSA disclosure was only 14%. Either they were not asked or could not recognized the specific forms of abuse. It examplifies the classic iceberg description of disease.	Primary
Wyatt 1985	1984	USA	NR	North America	Afro-American and white American women 18-36 years of age	Wyatt Sexual History Questionnaire	248	62% reported at least one incident of CSA prior age of 18		Presence of stepfather; mother's boyfriends, foster fathers, male cousins, and other relatives among black women.		Primary
Wyatt 1999	1984 to 1995	USA	NR	North America	African American (n=182)and European American (n=156) women in Los Angeles county.		338	34%		likelihood of being abused by a family member, mainly a male cousin, uncle, step-father, or grandfather, remained same over the decades based on author's repeated study.	There was no significant increase in the disclosure of child sexual abuse between the 1984 and 1994 samples.	Primary
Xu 2015	Studies published between 1980–2013, meta-analysis completed in 2015.	Included 9 countries with the majority of studies from United States/Canada.	NR		Lesbian, gay, and bisexual (LGB) adults and adolescents.	Meta-analysis	65 studies conducted across 9 countries, including 62,045 participants.	Overall CSA Prevalence: 28.4%	No explicit protective factors identified.	Demographic Trends: Women: Higher CSA rates than men (36.2% vs. 22.2%). Ethnicity: Higher prevalence in Caucasians and other minorities compared to Asians. Socioeconomic Factors: Developed countries: 29.3% vs. 6.0% in developing countries. Legal and Cultural Acceptance: Higher prevalence in countries with anti-discrimination policies (31.8%) vs legal acceptance only (10.2%). Sexual Orientation: S…	CSA Definitions Influence Prevalence: Broader definitions (e.g., including exhibitionism) increased prevalence (32.7%) compared to narrow definitions (25.6%). Age and Recall Bias: Older respondents (>40 years) reported higher prevalence likely due to recall bias or delayed disclosure.	Review
Xu 2017	2014 to 2015	China	NR	East Asia & Pacific	Men who have sex with men (MSM) aged 18+ from 30 provinces in China.	Online self-administered questionnaires	2050	33.00%	Education: Higher education was linked to reduced CSA risk. Relationship Status: Singles were less vulnerable to CSA than those in relationships.	Lower education Higher income Being in a relationship (with men or women) vs single Older participants (≥30 years) showed higher CSA rates.	Cultural Factors: Collectivist values in China emphasize family honor, leading to lower disclosure rates than in Western contexts. Fear of stigma prevents reporting abuse, contributing to underreporting. Intervention Needs: Focus on education programs, HIV prevention, and targeted support for MSM populations. Enhance screening protocols to address both psychosocial vulnerabilities and sexual heal…	Primary
Yen 2008	2003	Taiwan	NR	East Asia & Pacific	Adolescents aged 13–18 years	Anonymous self-administered questionnaires Abuse Assessment Screen (AAS)	1684	Overall: 2.5% Boys: 3.0%; Girls: 2.0%.	None explicitly mentioned.	Indigenous ethnicity (OR = 2.65; p < 0.01). Frequent family conflicts (OR = 5.39; p < 0.001). Gender (boys): Higher risk among indigenous boys than non-indigenous boys.	Cultural Influences: Abuse may be underreported due to shame and cultural norms regarding sexual restraint. Rural Disparities: Limited resources in rural areas highlight the need for early intervention programs targeting family dysfunction. Gender Dynamics: Boys may face higher risk of sexual abuse due to vulnerability outside the family and economic exploitation. Policy Implications: Advocates s…	Primary
Young 2004	Not mentioned	USA	NR	North America	Adult male undergraduate students aged 18 and older.	Anonymous self-reported questionnaires Tool Used: Early Sexual Experiences (ESE) survey and Marlowe-Crowne Social Desirability Scale (MCSD) to measure CSA and potential biases	127	29.90%	None explicitly mentioned.	Maternal neglect (OR 3.4). Lack of supervision (OR 3.0). Female perpetrator involvement (OR 3.0).	Higher mental health symptoms, including depression, anxiety, and substance abuse, were noted in CSA survivors. Sexual dysfunction, including low sexual self-esteem, was prevalent in CSA survivors compared to non-CSA participants	Primary
Zabaneh 2003	2001-2003	United States	NR	North America	Adolescents aged 12–18 years with dual diagnoses (mental illness and substance abuse).	Cross-sectional, retrospective analysis using secondary data collected from hospital discharge charts.	150	23.30%	None explicitly mentioned.	Gender: 85.7% female, significantly higher risk than males (14.3%). Ethnicity: 54.3% Latino—higher prevalence than White (34.3%) and Black (11.4%). Family Dysfunction: CSA correlated with family instability, poor supervision, and parental neglect. Age at First Use of Substances: Younger ages were associated with longer substance abuse durations (p = .019).	thnic Disparities: Latinos showed longer substance abuse durations than other groups (p < .04). Treatment Delays: Sexually abused adolescents delayed seeking treatment for substance abuse compared to non-abused peers (p = .023). Mental Health Impacts: High rates of depressive disorders (55.3%) and ADHD (12%) were noted among participants, underscoring the psychiatric burden of CSA.	Primary
Zhan 2013 Excluded as this study analysed predictors of Adult Intimate Partner Violence	2011	Russia	NR									Primary
Zhao 2011	2005-2011	China	NR	East Asia & Pacific	Children or orphans of parents with HIV/AIDS (aged 6–18 years) Comparison group with no HIV illness or death in family	Interviews and self-reported surveys with trained interviewers.	1019	Boys: 37.4% vs Girls: 24.1%.	Caregiver Role: Grandparents provided better protection than orphanage workers or mothers.	HIV Orphans: 40% higher CSA prevalence under maternal care due to reduced parental supervision. Gender: Boys more likely to experience CSA (due to cultural norms downplaying abuse). Family Structure: Lack of paternal protection increased risk.		Primary

## Sheet: Primary Studies (332)
Study ID (author date)	Study date	Country	Background laws	world bank region	Description of population	Population age group	Priority population	Study instrument (Tool)	Sample size	Prevalence	Barriers of child sexual abuse	Facilitators of child sexual abuse	Comments	Study Type
Abbas Saleem Sayed/2020	2019	Pakistan	Not Reported	South Asia	Students aged 18 to 24 years, enrolled in the BS program in Social and Behavioral Sciences at the University of the Punjab, Lahore. Among the respondents, 53% are from big cities, 30% from towns or small cities, 15% from small villages, and 3% from other areas. The majority live with their mothers (85%) and fathers (78%) in various family settings, including extended, joint, and nuclear families.	Students aged 18 to 24 (Graduate students)		International Society for the Prevention of Child Abuse and Neglect Child Abuse Screening Tools Retrospective version (ICAST-R)	274	The overall prevalence of child abuse among the respondents is 81%. Specifically, physical abuse has a prevalence of 57%, emotional abuse is at 53%, neglect is 40%, and sexual abuse is reported at 41%. Male respondents reported a higher rate of abuse (85%) compared to female respondents (77%).	This article identifies several barriers to addressing child sexual abuse, including strong societal taboos surrounding discussions of sex and sexuality, which hinder education on abuse prevention. Additionally, a lack of effective parenting practices and non-conducive environments contribute to children's vulnerability. Institutional challenges, such as poor coordination among agencies, procedur…	Facilitators of child sexual abuse identified in this article include a lack of supervision, as children often play outside unsupervised, increasing their exposure to potential perpetrators. The article also notes that trust in peers, teachers, and neighbors can lead to higher rates of abuse, as children may not recognize threats from familiar individuals. Furthermore, ineffective parenting patte…	The Article highlights that peers and friends are the most frequently reported perpetrators of child sexual abuse, which underscores the need for increased supervision and awareness among children. It also points out the societal tendency to devalue female children, leading to emotional abuse and feelings of worthlessness among girls. Additionally, the study reveals a concerning prevalence of sex…	Primary
Abbes Wafa/2024	January 1 to July 30, 2021	Tunisia.	The laws include Tunisia's Child Protection Code, which establishes measures for the protection of children from abuse and exploitation, and the Penal Code, which addresses sexual offenses against minors.	Middle East & North Africa	The population consisted of 133 psychiatric outpatients with a mean age of 45.02±11.8 years, predominantly female (sex ratio M:F = 1:5). Most participants were single (51.9%), had primary education (56.4%), and were economically classified as low (53.4%). The sample included individuals with various psychiatric disorders, with a significant portion having a history of childhood sexual abuse (Chil…	Adult	Psychiatric outpatients	The study utilized the Suicidal Behaviors Questionnaire-Revised (SBQ-R) to assess suicide ideation and attempts, and the Childhood Trauma Questionnaire-Short Form (CTQ-SF) to measure childhood trauma severity. The SBQ-R consists of four items focusing on lifetime suicide ideation, frequency of ideation in the past year, threat of attempts, and future risk, while the CTQ-SF includes 28 items acros…	133 eligible psychiatric outpatients participated in the study.	0.098	stigma and shame associated with victimization, which may prevent survivors from disclosing their experiences. Additionally, a lack of awareness and understanding of Child Sexual Abuse among the public and professionals can hinder effective identification and intervention. Cultural factors, such as societal norms and beliefs about family privacy, can also contribute to underreporting and inadequa…	Facilitators of childhood sexual abuse (Child Sexual Abuse) include power imbalances between the perpetrator and the victim, such as those found in familial or caregiver relationships. Additionally, environments that lack supervision or protective measures, such as inadequate child protection policies, can increase vulnerability.	Interesting findings from the study include the lack of significant association between childhood sexual abuse (Child Sexual Abuse) history and gender, which contrasts with similar studies conducted in the UK. Additionally, patients with a history of Child Sexual Abuse were found to have a higher criminal history, suggesting a potential link between Child Sexual Abuse and later criminal behavior.	Primary
Abdul Kadir Bayah Nor/2013	January 2010 and April 2012.	Malaysia	The background laws relevant to The study include the Child Protection Act 2001 of Malaysia, which addresses child sexual abuse, violence, and trauma. Additionally, ethical standards set forth by the Malaysian Counselling Association and the Malaysian National Association of Social Workers are also pertinent	East Asia & Pacific	The population in The study consisted of 319 undergraduate students from the Faculty of Social Sciences and Humanities at university Kebangsaan Malaysia, with 245 female and 74 male participants. The ethnic composition was predominantly Malay (86.9%), followed by Chinese (9.8%), Indian (2%), and others (1.2%). More than half of the participants reported having more than five siblings, with 58% of…	high school and Undergraduate students		Childhood Experiences of Care and Abuse Questionnaire (CECA-Q) to assess childhood physical and sexual abuse, and the General Health Questionnaire-30 (GHQ-30) to evaluate depressive symptoms	The required sample size for the study was calculated to be 317 participants based on depression prevalence rates, with a final sample of 319 undergraduate students surveyed. For detecting differences between childhood physical and sexual abuse, a sample size of 44 was determined necessary. Ultimately, 245 female participants were included in the analysis after excluding male participants.	The study found a prevalence rate of 26% for childhood physical abuse among female university students, with 63 participants reporting such experiences. For childhood sexual abuse, The prevalence rate was significantly lower at 5%, with 12 participants indicating they had experienced sexual abuse before the age of 18. Additionally, 3% of female participants reported being subjected to unwanted se…	Lack of awareness and understanding of the issue among caregivers and the community, leading to underreporting and stigma. Additionally, the absence of uniform definitions and guidelines for identifying and studying abuse complicates effective intervention. Fear of repercussions, shame, and the potential for familial disruption also deter victims from disclosing their experiences.	Power imbalances between adults and children, where authority figures exploit their position to manipulate or coerce victims. Cultural norms that stigmatize discussing sexual abuse can create an environment of silence, allowing abuse to persist unchecked. Additionally, inadequate training and resources for caregivers and professionals in recognizing and responding to signs of abuse further enable…	Interesting findings from the study include that childhood physical abuse by the mother was identified as a significant risk factor for depression among female university students. the study also revealed that higher scores on antipathy from parents were significantly correlated with increased depression scores, while neglect did not show a correlation. Furthermore, the research highlighted that …	Primary
Abera Legesse/2021	March 1 to March 23, 2021.	Ethiopia	The Ethiopian Constitution, which guarantees the right to health, and the Proclamation on the Rights of Persons with Disabilities, which aims to protect the rights of individuals with disabilities. These laws provide a framework for health services and the protection of vulnerable populations in Ethiopia.	Eastern & Southern Africa	The study population consisted of high school female students attending their education in the academic year 2020/2021 in Dire Dawa Administration, Ethiopia. A total of 785 participants completed the questionnaire, with a mean age of 16.0 years, predominantly from grades 9 and 10, and 67% residing in urban areas. The majority identified as Muslim (40%) and Oromo (42.5%) in ethnicity, with a respo…	high school and Undergraduate students		The study instrument was a pre-tested structured and self-administered questionnaire, partly adapted from the "Childhood Experience of Care and Abuse Questionnaire (CECA.Q)." The questionnaire was translated into local languages and back-translated into English to ensure consistency, and it underwent pre-testing with 5% of the target population before the actual data collection	794 females	The prevalence of female students reporting at least one form of sexual abuse in their lifetime was 48.9%. Additionally, approximately 19% of the respondents reported experiencing rape. These findings indicate a significant level of sexual abuse among the study population.	Fear of stigma, lack of awareness about reporting mechanisms, and insufficient parental discussions on sexual and reproductive health. Additionally, social taboos and cultural norms may discourage victims from speaking out or seeking help. Factors such as substance abuse and peer pressure also contribute to the vulnerability of children to sexual abuse.	The absence of parental supervision and support, which increases vulnerability among children. Alcohol consumption among peers and within families has been identified as a significant risk factor, as it impairs decision-making and increases the likelihood of abuse. Furthermore, societal norms that normalize or trivialize sexual violence can create an environment where abuse is more likely to occu…	Interesting findings from the study include that almost half (48.9%) of high school female students experienced at least one form of sexual abuse in their lifetime, with 19% reporting rape. the study also revealed that rural residence significantly increased the likelihood of experiencing sexual abuse, with rural students being 3.2 times more likely to be affected compared to their urban counterp…	Primary
Aboul-Hagag Khaled El-Sayed/2012	Not available	Egypt	Does not provide specific details about background laws related to child sexual abuse in Egypt or other countries. However, it emphasizes that child sexual abuse is a violation of basic human rights and is a critical issue on the international human rights agenda.	Middle East & North Africa	The population in the study consisted of 450 undergraduate college students at Sohag University, with 217 (48.2%) males and 233 (51.8%) females. Participants were aged above 18 years.	high school and Undergraduate students		Finkelhor’s (1979) questionnaire for measuring sexual abuse, which presented twelve different acts of sexual abuse to the participants. This instrument was designed to assess experiences of sexual abuse, including details about the age at first sexual assault, perpetrators, and associated factors.	450 undergrad college students.	The overall prevalence rate for child sexual abuse (Child Sexual Abuse) in the study was 29.8%, with higher rates for females (37.8%) compared to males (21.2%). the study found that The prevalence was higher in rural areas than in urban areas.	societal stigma, lack of awareness, and cultural norms that discourage reporting. Victims often face fear of disbelief, shame, and potential repercussions from family or community, which can prevent them from disclosing abuse. Additionally, inadequate legal frameworks and support systems may hinder effective intervention and protection for victims.	the presence of trust and dependency between the child and the perpetrator, often seen in familial or close relationships. Additionally, societal norms that normalize or trivialize sexual behavior towards children can create an environment where abuse is more likely to occur. Lack of education and awareness about consent and personal boundaries also contribute to The prevalence of child sexual ab…	the study highlighted that the most common types of sexual activities reported were non-penetrative acts, such as kissing and fondling. Furthermore, the research indicated significant differences in Child Sexual Abuse prevalence between urban and rural areas, with rural areas showing higher rates.	Primary
Ackard Diann. M/2002	1998	United States of America	Laws related to child abuse and neglect typically include mandatory reporting laws, which require certain professionals to report suspected abuse or neglect to authorities. Child protective services laws establish procedures for investigating reports of abuse and neglect, and laws often define the legal definitions of abuse and neglect, including physical, emotional, and sexual abuse. Additionall…	North America	The population in the study consists of adolescents from midwestern U.S. schools, predominantly White (approximately 90% of participants), with a significant representation of various racial and ethnic groups, including American Indian, African American, Mexican American, Puerto Rican, and Asian American. The sample includes both boys and girls, with a majority in the 9th grade.	high school and Undergraduate students		The study tool used was a self-report survey that included multiple-choice and Likert-scale questions to assess various constructs such as date violence, disordered eating behaviors, self-esteem, and emotional well-being. Specific items were adapted from established scales, including the Rosenberg Self-Esteem Scale, to measure psychological health indicators. The survey was designed for anonymity…	81,247 students from 9th and 12th grade	In this study, The prevalence of date violence among adolescents was reported as follows: 7% for physical violence only, 3% for date rape only, and 39% for those experiencing both date violence and rape. Additionally, 48.1% of girls and 34.8% of boys who reported date violence also experienced other forms of abuse perpetrated by an adult.	lack of awareness and understanding of the issue among parents, educators, and healthcare providers, which can lead to underreporting and inadequate responses. Stigma and fear of not being believed can prevent victims from disclosing their experiences, while confidentiality concerns may hinder open discussions about abuse. Additionally, insufficient training for professionals on recognizing and r…	Facilitators of child sexual abuse include factors that create environments where abuse can occur, such as power imbalances, lack of supervision, and inadequate reporting mechanisms. Cultural norms that normalize or minimize abusive behaviors can also contribute to The prevalence of abuse. Additionally, the absence of effective child protection policies and support systems can enable perpetrators…	the study found that adolescents who experienced both date violence and date rape were significantly more likely to engage in disordered eating behaviors and report lower self-esteem and emotional well-being, as well as higher rates of suicidal thoughts and attempts. Gender differences were noted, with girls reporting higher rates of binge-eating and suicidal thoughts compared to boys. Additional…	Primary
Ackard Diann. M/2008	data from the 1998 Minnesota Student Survey.	USA	no specific laws	North America	The study population consisted of 81,247 students in 9th and 12th grades from Minnesota public schools, including 24,795 girls and 24,253 boys in 9th grade, and 16,151 girls and 16,048 boys in 12th grade. The majority of participants (89.9%) identified as White, with smaller percentages of Asian American, American Indian, Black/African American, Mexican American, and Puerto Rican students. The sa…	high school and Undergraduate students		The study tools included self-report questionnaires that assessed various factors such as sexual abuse, disordered eating behaviors, self-esteem, emotional well-being, and suicidal thoughts. Key instruments were adapted from established scales like the Rosenberg Self-Esteem Scale and included specific questions on binge-eating and weight control behaviors.	81247	In this study, The prevalence of sexual abuse was reported as 14.7% for girls and 6.2% for boys before graduating from high school. Among 9th graders, approximately 14.1% of girls and 6.2% of boys had experienced some form of sexual abuse. Additionally, 3.8% of girls and 2.3% of boys reported experiencing multiple forms of sexual abuse.	lack of awareness and understanding of the issue among both adults and adolescents, which can hinder effective communication and intervention. Additionally, stigma and fear of not being believed may prevent victims from disclosing their experiences. There is also a need for trained professionals to support victims, as well as resources and forums for open discussions about appropriate sexual inte…	Facilitators of child sexual abuse include environments where there is a lack of supervision and protective measures for children, making them more vulnerable. Additionally, societal norms that minimize or normalize abusive behaviors can contribute to The prevalence of abuse.	the study reveals alarming prevalence rates of sexual abuse, with nearly one in seven girls and one in seventeen boys affected before high school graduation. It highlights the significant negative impact of sexual abuse on mental health, including increased rates of disordered eating, lower self-esteem, and higher suicidal thoughts among victims. Furthermore, the findings underscore the importanc…	Primary
Afifi.Z.E.M/2003	1998	Egypt	Not Reported	Middle East & North Africa	adolescents aged 12 to 18 years from preparatory and secondary schools.	high school and Undergraduate students		pre-coded questionnaire prepared in Arabic, which included questions on various types of abuse, personal data about the children and their parents, and factors associated with child abuse. Additionally, physical examinations were conducted .	555 adolescents	The overall prevalence of child abuse among the studied adolescents was 36.6%. Emotional abuse was the most prevalent at 12.3%, followed by physical abuse at 7.6% and sexual abuse at 7%. Additionally, 9.7% of the adolescents experienced combined forms of abuse.	Barriers to addressing child sexual abuse include a lack of awareness and education among professionals, such as teachers and social workers, regarding the signs and implications of abuse. Cultural factors, such as stigma and fear of disclosure, may prevent victims from reporting abuse. Additionally, inadequate support systems and resources for affected children and families hinder effective inte…	Facilitators of child sexual abuse include factors such as the presence of vulnerable children, such as those with disabilities or learning difficulties, who may be more easily targeted. Parental characteristics, such as illness or low supervision, can also create an environment where abuse is more likely to occur. Furthermore, societal norms that minimize the seriousness of abuse or discourage r…	Some interesting findings from the study include that over 50% of children felt accepted and loved by their families, despite The prevalence of abuse. Additionally, the study found that hyperactive, disabled, and wasted children were significant predictors of sexual abuse. Furthermore, maternal disinterest and low education levels were strongly associated with higher rates of physical abuse.	Primary
Agbaje. O.S/2021	May to July 2018	Nigeria	The article specifically mentions the Child Rights Act in Nigeria as a key law related to the prevention of adverse childhood experiences (ACEs)	Western & Central Africa	student population from tertiary institution from various academic background, mean age of 20.76 yrs.	Graduate students mean age of 20.76 yrs.		the Adverse Childhood Experiences International Questionnaire (ACE-IQ) and the Ten-item Kessler Psychological Distress Scale (K10). The ACE-IQ i	330 participants	The prevalence of child sexual abuse in the study was reported to be approximately 85%.	several barriers to addressing child sexual abuse, including a lack of awareness and education about sexual abuse among both victims and professionals. Additionally, ineffective implementation of child protection laws, such as the Child’s Rights Act in Nigeria, contributes to the neglect of children's rights. Cultural stigmas and societal attitudes towards discussing sexual abuse further hinder p…	household dysfunction and socioeconomic factors that increase vulnerability. Additionally, the lack of comprehensive sexuality education and awareness programs contributes to The prevalence of abuse	The article presents several interesting findings, including that female students reported higher levels of psychological distress compared to male counterparts, likely due to greater exposure to adverse childhood experiences (ACEs). It also found a positive correlation between the number of ACEs and psychological distress, indicating that higher ACE counts are associated with negative health out…	Primary
Aguilar Andrea/2008	2001-2003	Columbia	Not Reported	Latin America & Caribbean	The study population consisted of adolescents aged 10 to 19 years	adolescents aged 10 to 19 years		A database was created from two main sources: a manual user attention database from the forensic social work office and semi-structured interviews conducted by social work professionals. An initial database was also designed in Excel to organize the information collected.	250 cases	The prevalence of sexual violence in the study was found to be 77.5% among the reported cases, with the highest prevalence in females. Specifically, the age group of 10 to 14 years had a prevalence of 80.3%.	the use of coercion, such as threats or manipulation, which can prevent victims from recognizing or disclosing the abuse. Additionally, socioeconomic disadvantages and the presence of known aggressors contribute to underreporting, as victims may feel trapped or lack support. the study also highlights that adolescents with intellectual disabilities are at a higher risk, further complicating their …	the presence of known aggressors, such as family members or acquaintances, which can create an environment of trust that is exploited. Additionally, socioeconomic disadvantages in certain communities may lead to a lack of resources and support systems for victims, making it easier for abuse to occur. the study also notes that the absence of effective intervention and prevention programs in school…	Interesting findings from the study include that 77.5% of the reported sexual abuse cases involved female victims, with the highest prevalence among those aged 10 to 14 years. Notably, 46% of victims were engaged in family-related activities at the time of the abuse, and 99.1% of the aggressors were male, predominantly over 30 years old. Additionally, 38% of cases reported a history of family vio…	Primary
Agyapong/2017	January 1, 2014, and December 31, 2014.	Canada	Not Reported	North America	The study population comprised psychiatric outpatients, aged between 15 to 96 years. Participants were from diverse backgrounds. The sample represented a multicultural demographic, providing a fair representation of psychiatric outpatient samples across Canada.		psychiatric outpatients	The study utilized a data assessment tool designed by a multidisciplinary psychiatric team to capture relevant demographic and clinical characteristics of patients. This tool included information on age, sex, highest educational attainment, relationship status, employment status, accommodation type, forensic history, psychiatric service contact, self-harm history, family mental illness history, a…	677 psychiatric outpatients.	The prevalence rate of child sexual abuse (Child Sexual Abuse) among the psychiatric outpatient sample was found to be 20.7%. Specifically, 10.7% of males and 26.9% of females reported a history of Child Sexual Abuse.	societal stigma and shame, which often prevent victims from disclosing their experiences. Additionally, a lack of awareness and education about Child Sexual Abuse among parents, caregivers, and professionals can hinder effective prevention and intervention efforts. Fear of not being believed or facing repercussions also contributes to underreporting and inadequate support for victims.	The article does not explicitly mention facilitators of child sexual abuse (Child Sexual Abuse). However, it implies that factors such as a lack of education and awareness about Child Sexual Abuse, inadequate mental health support, and societal stigma may create an environment where abuse can occur more easily. Additionally, the presence of family histories of mental illness and substance abuse m…	one in five psychiatric outpatients reported experiencing child sexual abuse (Child Sexual Abuse), which is twice the rate found in the general Canadian population. the study also revealed that patients with at most a high school education were about two times more likely to report Child Sexual Abuse than those with higher educational attainment. Furthermore, there was a significant association b…	Primary
Ajdukovic Marina/2013	2011	Croatia	Not Reported	Europe & Central Asia	The study population consisted of fifth-grade pupils, seventh-grade pupils, and second-grade pupils from 40 primary schools and 29 secondary schools across Croatia. The sample was nationally representative and stratified by age, including children aged 11, 13, and 16 years.	high school and Undergraduate students		ISPCAN Child Abuse Screening Tool Children’s Version (ICAST-C), which was modified for the research. The questionnaire included two parts: one assessing the frequency of physical and psychological violence by family members, and the other focusing on experiences of abuse, with different versions for children aged 11 and older.	3,644 children	The overall prevalence of child sexual abuse (Child Sexual Abuse) in the study was reported as 12%. The prevalence was significantly higher among girls (18%) compared to boys (7.6%).	societal stigma and shame, which often prevent victims from reporting their experiences. Additionally, a lack of awareness and education about child sexual abuse among parents, educators, and children themselves can hinder prevention and intervention efforts. Fear of not being believed or facing repercussions can also deter victims from seeking help.	Facilitators of child sexual abuse include power imbalances, where perpetrators exploit their authority or trust within families or institutions. Access to children, often through unsupervised interactions or positions of trust, can also enable abuse. Furthermore, societal norms that minimize or dismiss the seriousness of child sexual abuse can create an environment where such behaviors are toler…	One interesting finding from the study is that poly-victimization, or experiencing multiple forms of abuse, was highly predictive of trauma symptoms in children, indicating a significant impact on their well-being. Additionally, the study revealed that while there were no significant gender differences in the incidence of contact sexual abuse across age groups, more girls than boys experienced no…	Primary
Akyuz Gamze/2005	over a period of 4 months	Turkey	Not Reported	Europe & Central Asia	The study population comprised women from 500 households in Sivas City. Among the respondents, 21.8% were illiterate, 47.1% had completed primary school, and 78.3% were married, with the majority (88.5%) being housewives. The sample included women aged 18 to 65, with a slight overrepresentation of those aged 25-54.	women from 500 households		two main instruments: the Dissociative Experiences Scale (DES) and the Childhood Abuse and Neglect Questionnaire (CANQ). The DES is a self-report scale with 28 items measuring dissociative experiences, while the CANQ assesses childhood physical, sexual, and emotional abuse, as well as neglect.	628 women	The prevalence of childhood trauma types among the study participants was as follows: neglect (33.9%), physical abuse (24.5%), emotional abuse (21.5%), and sexual abuse (2.5%). Specifically, sexual abuse of the incest type was reported by only 0.8% of the probands. Overall, 20.5% of participants reported experiencing one type of abuse, while 8.7% reported two types, and 1.3% reported all four typ…	social inhibitions, stigma, and dissociative amnesia, which may prevent victims from disclosing their experiences. Cultural factors, such as conservative attitudes towards sexuality and the fear of being blamed, particularly for women, also contribute to underreporting. Additionally, the dependency on family for social and financial support can deter victims from revealing abuse, especially if th…	presence of family members or trusted adults who exploit their authority or relationship with the child. Situational factors, such as close confinement or lack of supervision, can create opportunities for abuse to occur. Additionally, cultural norms that minimize the seriousness of such abuse or stigmatize victims may enable perpetrators to act without fear of consequences.	Interesting findings from the study include that physical neglect and sexual abuse are significant predictors of higher Dissociative Experiences Scale (DES) scores. the study also revealed a 15-fold increase in suicide attempts and a 39-fold increase in self-mutilation among probands who reported any type of childhood abuse or neglect. Furthermore, the low reported rate of childhood sexual abuse …	Primary
Al Eissa/2014	December 2011 to February 2012	Saudi Arabia	National Maltreatment Prevention Act and the Convention on the Rights of the Child (CRC) established by the United Nations. Additionally, the National Child Maltreatment Policy Manual from Saudi Arabia provides a framework for addressing child maltreatment issues	Middle East & North Africa	The study population comprised adolescents aged 15–18 years. Approximately 91% of the participants lived with one or both parents, while 9% lived with step-parents. The study included students from both public and private schools in Al-Kharj city.	adolescents aged 15–18 years		The study utilized the ISPCAN Child Abuse Screening Tool-Child: Home version (ICAST-CH), a self-administered questionnaire designed to assess exposure to various forms of abuse and neglect. The questionnaire consists of 36 items covering physical, psychological, and sexual abuse, neglect, and exposure to violence.	2,043 participants	The prevalence rates of child abuse and neglect (CAN) among the participants were as follows: psychological abuse at 74.9%, physical abuse at 57.5%, exposure to violence at 50.7%, neglect at 50.2%, and sexual abuse at 14.0%.	not mentioned	not mentioned	Interesting findings from the study include that psychological abuse was the most commonly reported form of maltreatment at 74.9%, followed by physical abuse at 57.5%. the study also highlighted that there were no significant differences in The prevalence of sexual abuse between boys and girls, indicating a need for gender-sensitive approaches in prevention programs. Furthermore, the research rev…	Primary
Al Fayez/2010	2006	Kuwait	not mentioned	Middle East & North Africa	The study population consisted of senior high school students from Kuwaiti government secondary schools, representing various governorates and a predominantly Kuwaiti nationality (87.3%). Most participants came from stable family environments, with 83.1% rating parental relationships as good/excellent.	high school and Undergraduate students		Modified questionnaires for assessing various forms of child abuse, including psychological, physical, and sexual abuse, based on instruments by Briere and Runtz, and MacMillan et al. Additional tools included the WHO Quality of Life Instrument (WHOQOL-Bref), Rosenberg’s self-esteem scale, and items from the Trauma Symptoms Checklist for Children to measure anxiety, depression, and anger symptoms.	4467 students	the study found that the lifetime prevalence of psychological abuse among students was reported at 14.6–17.6%, while The prevalence of physical abuse was 3.4–6.4%. For sexual abuse, The prevalence rates indicated that 15.3% experienced someone deliberately exposing themselves, and 17.4% reported being touched for sexual arousal.	cultural obstacles in Arab countries that contribute to societal complacency regarding child abuse, including stigma and lack of awareness. It also points out the need for legal frameworks to address child abuse effectively	The article does not explicitly mention facilitators of child sexual abuse; however, it implies that factors such as parental disharmony, poor quality of parental relationships, and societal complacency may create an environment where abuse can occur. Additionally, the lack of effective legal protections and awareness can contribute to the perpetuation of child sexual abuse	Some interesting findings from the study include that serious sexual abuse incidents showed no significant gender differences, contrasting with international data that typically report higher prevalence in females. Additionally, psychological abuse by mothers was identified as a significant predictor of depression and anxiety in children, while a good quality parental relationship appeared to be …	Primary
Al Zboon/2015	2014-2015	Jordan	Jordan established an independent child protection system in 1997 and signed the United Nations Convention on the Rights of the Child in August 1990. The system includes various child protection strategies, such as a national plan for early childhood and national strategies for childhood development. These laws aim to address and mitigate child abuse and promote positive child-rearing practices.	Middle East & North Africa	The study population consisted of pre-service special education teachers from five Jordanian universities, Participants were randomly selected and included students with varying cumulative averages in secondary school and university. The demographic data collected encompassed factors such as gender, age, residency location, marital status, family income, and parents' education level.			A survey instrument designed to measure childhood abuse experiences, which consisted of a 5-point Likert-type scale for responses. The survey was divided into three parts: demographic information, assessment of CA across five dimensions, and an open-ended question for additional input.	384 pre-service special education teachers	The prevalence of different types of childhood abuse (CA) among the study participants was as follows: physical abuse (2.1%), verbal abuse (17.7%), emotional abuse (4.7%), neglect (5.2%), and sexual abuse (0.5%). The overall prevalence of any form of CA was 6.1%	embarrassment, lack of knowledge about victim rights, and the need to keep the abuse hidden from others. Victims often face formidable obstacles that promote a culture of silence, making it difficult for them to speak out about their experiences. The shame and secrecy associated with sexual abuse contribute to under-reporting.	Familial, social, psychological, and economic factors that create environments where abuse can occur. Factors such as caregiver-related issues (e.g., substance abuse, low self-esteem) and societal norms that minimize the seriousness of abuse can contribute to its prevalence. Additionally, a lack of education and awareness about child rights and protective measures can further enable such abuse to…	Interesting findings from the study include that students whose parents are illiterate reported higher levels of childhood abuse compared to those with educated parents. Additionally, significant differences in abuse levels were observed based on monthly income, with lower-income students experiencing more abuse. the study also revealed that verbal abuse was the most prevalent form of childhood a…	Primary
Aldharman/2023	2021	Saudi Arabia	Newly implemented protection programs in Saudi Arabia, including legislation, shelters, and social services aimed at addressing child maltreatment.	Middle East & North Africa	The study population consisted of undergraduate students at King Saud bin Abdulaziz University for Health Sciences (KSAU-HS), aged 18 to 24 years, with both genders represented. Most participants lived in a nuclear family setting and primarily resided in big cities (93.1%).	high school and Undergraduate students		International Society for Prevention of Child Abuse and Neglect (ISPCAN) Child Abuse Screening Tool (ICAST-R)	713 undergraduate students	prevalence of child maltreatment among participants, with psychological abuse at 49.9%, physical abuse at 51.1%, and sexual abuse at 29.6%.	stigma and societal perceptions that discourage victims, particularly females, from disclosing their experiences. Additionally, there is a lack of trust in authorities, as none of the reported cases were taken to the police, indicating a gap in the support system for victims. Cultural factors and the fear of repercussions also contribute to underreporting and silence surrounding the issue.	Facilitators of child sexual abuse identified in the study include The prevalence of physical and emotional abuse in environments where children live, particularly in single-parent households. the study also highlighted that children living in urban areas are at a higher risk of experiencing abuse compared to those in rural settings. Furthermore, the lack of effective communication and support sy…	Interesting findings from the study include that older children (over 9 years), males, and those from single-parent households were more likely to experience child maltreatment. the study also revealed that parents were the most common perpetrators of abuse, indicating a need for improved parenting techniques and awareness of alternative discipline methods.	Primary
Alemayehy/2022	Not available	Ethiopia		Eastern & Southern Africa	The study population consisted of children aged 7 to 18 years, The majority lived with both parents (42.9%).	children aged 7 to 18 years		A pre-tested structured questionnaire as its primary data collection tool. The questionnaire comprised four parts: child’s socio-demographic variables, parental socio-demographic and socio-economic characteristics, history of substance use, and child’s health status.	422 participants	the study found that The prevalence of child sexual abuse among the participants was 42.7% .	societal stigma and lack of awareness about the issue, which can prevent victims from disclosing their experiences. Additionally, cultural norms that discourage open discussions about sexuality and abuse may hinder prevention efforts and support for victims. Limited access to mental health services and legal support further complicates the situation for affected children and their families.	Factors such as the presence of substance use (e.g., alcohol and khat) among children, which increases vulnerability to abuse. Additionally, a lack of parental supervision and support, as well as the presence of known perpetrators (e.g., friends or family members), can create environments where abuse is more likely to occur. Socio-economic factors, such as poverty and family instability, may also…	Interesting findings from the study include that children over the age of 15 are twice as likely to experience sexual abuse compared to those under 10, and females are nearly twice as likely as males to be victims. Additionally, children who have ever chewed khat are four times more likely to be abused, and those with mental illness are six times more likely to experience sexual abuse. the study …	Primary
Alleyene/2012	Not available	USA	Not mentioned	North America	The study population consisted of 10th- and 11th-grade students, specifically African American and Hispanic adolescent girls, recruited from seven inner-city Chicago public schools.	high school and Undergraduate students		The Safe Dates measures, which assess physical violence victimization, physical violence perpetration, psychological abuse victimization, and psychological abuse perpetration. Additionally, general dating questions were derived from the Conflict in Adolescent Dating Relationships Inventory (CADRI) and sexual risk behavior questions from the National Longitudinal Study of Adolescent Health (Add He…	308 participants	the study found that 35% of African American and Hispanic girls reported experiencing at least one instance of physical victimization in a dating relationship, while approximately 56% reported experiencing at least one instance of psychological victimization.	the study does not explicitly address barriers to child sexual abuse; however, it implies that factors such as social learning, exposure to violence, and the normalization of abusive behaviors in intimate relationships may contribute to the vulnerability of adolescents.	not mentioned	the study revealed that those who experienced dating violence were more likely to engage in risky sexual behaviors, such as having multiple sexual partners and earlier initiation of sexual activity. This underscores the interconnectedness of dating violence and sexual risk behaviors among adolescents.	Primary
Almazeedi/2020	2010	Kuwait	Kuwait ratified the Convention on the Rights of the Child in 1990 and passed a children's rights law in 2015	Middle East & North Africa	The study population consisted of first-year students from Kuwait University. Most participants were female aged 16–24 years , and predominantly Kuwaiti.	Graduate students aged 16-24		ISPCAN Child Abuse Screening Tools Retrospective (ICAST-R) and the Patient Health Questionnaire (PHQ-9) to assess child abuse and depression severity.	2,508 Students	The overall prevalence of child maltreatment among the study population was reported as follows: physical abuse at 3.4%, emotional abuse at 25%, and sexual abuse at 4%.	Cultural sensitivity surrounding the topic, which may lead to underreporting. Fear of not being believed or receiving support also contributes to the reluctance to disclose abuse.	not mentioned specifically	Interesting findings from the study include the unexpected high prevalence of emotional abuse among males and the significant association between all types of child abuse and depression scores. the study also revealed that non-parents were the primary perpetrators of abuse, contrasting with findings from other countries where parents were more commonly identified. Furthermore, the research highli…	Primary
Almeida/2023	February to April 2022	Portugal	Portuguese legislation criminalizes acts that violate the rights and interests of children, including online grooming, under articles such as 171.º and 176.º. In 2015, a specific law was enacted to punish adults who entice minors through information and communication technologies. Additionally, Portugal is a member of the Global Alliance against the Sexual Abuse of Children Online, established in…	Europe & Central Asia	The study population comprised Portuguese adolescents aged between 12 and 15 years, Most participants parents were married or in a de facto relationship (63.2%), followed by divorced (25.5%), single (8.5%), and widowed (2.8%).	adolescents aged between 12 and 15 years		A sociodemographic questionnaire, a checklist for measuring sextortion and online parental control, the Questionnaire for Online Sexual Solicitation and Interaction with Adults (QOSSIA), and the Sexting Questionnaire (SQ). The sociodemographic questionnaire assessed age, gender, parental marital status, and online experiences. The QOSSIA measured abusive sexual solicitations, while the SQ evaluat…	106 Adolescents	the study found that 57% of the total sample experienced at least one type of victimization in their lifetime. Additionally, 31.1% of participants were victims of online grooming, with 30.2% experiencing sexual solicitations and 18.9% having sexual interactions. Among those who suffered online grooming, 81.8% had also experienced other forms of victimization.	Barriers to addressing child sexual abuse include a lack of awareness and understanding of the issue, stigma surrounding victimization, and inadequate communication between parents and children. Additionally, poor relationships between parents and adolescents can hinder open discussions about online safety and abuse. Furthermore, insufficient parental control and monitoring of online activities m…	the use of the internet as a communication tool, which can enable offenders to groom and manipulate minors without physical contact. Factors such as previous experiences of victimization, peer and sibling victimization, and a lack of parental supervision can increase vulnerability to abuse. Additionally, the normalization of sexting among adolescents may create an environment where abusive intera…	Interesting findings from the study include that victims of online grooming had significantly higher scores in sexting, sextortion, and various forms of victimization compared to non-victims. The research also indicated a notable increase in online grooming and sexting during and after the COVID-19 lockdown. Furthermore, peer and sibling victimization, along with sexual victimization, were identi…	Primary
Alonso/2024	Not available	Spain	not mentioned	Europe & Central Asia	The study population consisted of undergraduate students from the University of Santiago de Compostela. The participants were selected from various knowledge areas, including social and legal sciences, health science, science, engineering and architecture, and arts and humanities.	high school and Undergraduate students		a questionnaire administered digitally via the university's Microsoft 365 Forms platform. It included a grooming scale with items related to sexual solicitations and interactions, measured on a Likert-type scale, as well as yes/no questions regarding experiences of grooming, sextortion, and pornography consumption.	3,293	Overall, 51.9% of the sample reported consuming or having consumed pornography, while 12.2% indicated they had been victims of grooming. the study highlights significant gender differences, with higher rates of pornography consumption among men and non-binary individuals compared to women. Additionally, The prevalence of grooming was notably higher among women and non-binary participants.	socially shared beliefs that minimize the issue, such as the misconception that abuse only involves penetration or isolated cases. Additionally, the anonymity of online environments complicates detection and reporting, as perpetrators can manipulate children without immediate consequences. There is also a lack of awareness and understanding of grooming behaviors, which hinders prevention and inte…	The widespread use of digital technology and social networks, which provide anonymity and easy access for abusers to contact children. Grooming behaviors, where offenders build trust and manipulate victims, are also significant facilitators, as they can occur without immediate detection. Furthermore, a lack of digital education and awareness among children, parents, and educators contributes to t…	Interesting findings from the study include that 7.2% of participants reported experiencing sextortion, and those who had experienced sextortion had significantly higher mean scores for sexual solicitations and interactions online.	Primary
[truncated: 310 more rows]

## Sheet: Reviews (51)
Study ID (author date)	Study date	Country	Background laws	world bank region	Description of population	Study instrument (Tool)	Sample size	Prevalence	Barriers of child sexual abuse	Facilitators of child sexual abuse	Comments	Study Type
[truncated: 51 more rows]

## Sheet: Reviews_Prevalence
Study ID (author date)	Prevalence
Aded.N.L.D.O/2006	not mentioned specifically
[truncated: 50 more rows]

## Sheet: coding
Study ID	Surname first author/year of publication
Country name
WB region	https://thedocs.worldbank.org/en/doc/b85c667c7fa4cd060918a2ed3d01aab8-0360012022/original/WB-Regions.pdf
Description of population	General/in patients/inmates/MSM
Sample Size
Prevalence
[truncated: 11 more rows]
